# Supplementary material for: KIR2DL5 mutation and loss underlies sporadic dermal neurofibroma pathogenesis and growth
Source: Oncotarget. 2017 May 10;8(29):47574–85. doi: 10.18632/oncotarget.17736 (PMC5564588; doi:10.18632/oncotarget.17736)
Supplement: Supplementary file 2 [file oncotarget-08-47574-s002.xlsx]

## Sheet: Sheet1
Patient ID	Chr	chr-start	Gene.refgene	Gene mutated in total tumors	Start	End	SNV recurrence	Ref	Alt	Func.refgene	ExonicFunc.refgene	Conservative change?	AAChange.refgene	1000G_ALL	1000G_AFR	1000G_AMR	1000G_EAS	1000G_EUR	1000G_SAS	ExAC_Freq	ExAC_AFR	ExAC_AMR	ExAC_EAS	ExAC_FIN	ExAC_NFE	ExAC_OTH	ExAC_SAS	ESP6500si_ALL	ESP6500si_AA	ESP6500si_EA	CG46	NCI60	dbSNP	COSMIC_ID	COSMIC_DIS	ClinVar_SIG	ClinVar_DIS	ClinVar_STATUS	ClinVar_ID	ClinVar_DB	ClinVar_DBID	GWAS_DIS	GWAS_OR	GWAS_BETA	GWAS_PUBMED	GWAS_SNP	GWAS_P	SIFT_score	SIFT_pred
DNF 2	chr4	chr4-140811064	MAML3	10	140811064	140811075	10	TGCTGCTGCTGC	-	exonic	frameshift deletion	no	MAML3:NM_018717:exon3:c.1513_1514del:p.Q505fs	.	.	.	.	.	.	0.0027	0.0118	0.0016	0.0013	0.0018	0.0025	0.0037	0	.	.	.	.	.	.	COSM1051420;COSM1051421	1(endometrium)	.	.	.	.	.	.	.	.	.	.	.	.	.	.
DNF 3	chr4	chr4-140811064	MAML3	10	140811064	140811075	10	TGCTGCTGCTGC	-	exonic	frameshift deletion	no	MAML3:NM_018717:exon3:c.1513_1514del:p.Q505fs	.	.	.	.	.	.	0.0027	0.0118	0.0016	0.0013	0.0018	0.0025	0.0037	0	.	.	.	.	.	.	COSM1051420;COSM1051421	1(endometrium)	.	.	.	.	.	.	.	.	.	.	.	.	.	.
DNF 5	chr4	chr4-140811064	MAML3	10	140811064	140811075	10	TGCTGCTGCTGC	-	exonic	frameshift deletion	no	MAML3:NM_018717:exon3:c.1513_1514del:p.Q505fs	.	.	.	.	.	.	0.0027	0.0118	0.0016	0.0013	0.0018	0.0025	0.0037	0	.	.	.	.	.	.	COSM1051420;COSM1051421	1(endometrium)	.	.	.	.	.	.	.	.	.	.	.	.	.	.
DNF 6	chr4	chr4-140811064	MAML3	10	140811064	140811075	10	TGCTGCTGCTGC	-	exonic	frameshift deletion	no	MAML3:NM_018717:exon3:c.1513_1514del:p.Q505fs	.	.	.	.	.	.	0.0027	0.0118	0.0016	0.0013	0.0018	0.0025	0.0037	0	.	.	.	.	.	.	COSM1051420;COSM1051421	1(endometrium)	.	.	.	.	.	.	.	.	.	.	.	.	.	.
DNF 8	chr4	chr4-140811064	MAML3	10	140811064	140811075	10	TGCTGCTGCTGC	-	exonic	frameshift deletion	no	MAML3:NM_018717:exon3:c.1513_1514del:p.Q505fs	.	.	.	.	.	.	0.0027	0.0118	0.0016	0.0013	0.0018	0.0025	0.0037	0	.	.	.	.	.	.	COSM1051420;COSM1051421	1(endometrium)	.	.	.	.	.	.	.	.	.	.	.	.	.	.
NF1 CTL 1	chr4	chr4-140811064	MAML3	10	140811064	140811075	10	TGCTGCTGCTGC	-	exonic	frameshift deletion	no	MAML3:NM_018717:exon3:c.1513_1514del:p.Q505fs	.	.	.	.	.	.	0.0027	0.0118	0.0016	0.0013	0.0018	0.0025	0.0037	0	.	.	.	.	.	.	COSM1051420;COSM1051421	1(endometrium)	.	.	.	.	.	.	.	.	.	.	.	.	.	.
NF1 CTL2	chr4	chr4-140811064	MAML3	10	140811064	140811075	10	TGCTGCTGCTGC	-	exonic	frameshift deletion	no	MAML3:NM_018717:exon3:c.1513_1514del:p.Q505fs	.	.	.	.	.	.	0.0027	0.0118	0.0016	0.0013	0.0018	0.0025	0.0037	0	.	.	.	.	.	.	COSM1051420;COSM1051421	1(endometrium)	.	.	.	.	.	.	.	.	.	.	.	.	.	.
NF1 CTL3	chr4	chr4-140811064	MAML3	10	140811064	140811075	10	TGCTGCTGCTGC	-	exonic	frameshift deletion	no	MAML3:NM_018717:exon3:c.1513_1514del:p.Q505fs	.	.	.	.	.	.	0.0027	0.0118	0.0016	0.0013	0.0018	0.0025	0.0037	0	.	.	.	.	.	.	COSM1051420;COSM1051421	1(endometrium)	.	.	.	.	.	.	.	.	.	.	.	.	.	.
NF1 CTL4	chr4	chr4-140811064	MAML3	10	140811064	140811066	10	TGC	-	exonic	frameshift deletion	no	MAML3:NM_018717:exon3:c.1513_1514del:p.Q505fs	.	.	.	.	.	.	0.0027	0.0118	0.0016	0.0013	0.0018	0.0025	0.0037	0	.	.	.	.	.	rs58015886	COSM1485690;COSM1485691	2(breast)	.	.	.	.	.	.	.	.	.	.	.	.	.	.
NF1 CTL7	chr4	chr4-140811064	MAML3	10	140811064	140811075	10	TGCTGCTGCTGC	-	exonic	frameshift deletion	no	MAML3:NM_018717:exon3:c.1513_1514del:p.Q505fs	.	.	.	.	.	.	0.0027	0.0118	0.0016	0.0013	0.0018	0.0025	0.0037	0	.	.	.	.	.	.	COSM1051420;COSM1051421	1(endometrium)	.	.	.	.	.	.	.	.	.	.	.	.	.	.
DNF 3	chr12	chr12-11286702	TAS2R30	9	11286702	11286702	9	G	C	exonic	nonsynonymous SNV	yes but in thymic epithelial tumor	TAS2R30:NM_001097643:exon1:c.C142G:p.L48V	.	.	.	.	.	.	4.97e-05	0	0.0002	0.0002	0	3e-05	0	0	.	.	.	.	.	rs113026132	.	.	.	.	.	.	.	.	.	.	.	.	.	.	0.05	D
DNF 4	chr12	chr12-11286702	TAS2R30	9	11286702	11286702	9	G	C	exonic	nonsynonymous SNV	yes but in thymic epithelial tumor	TAS2R30:NM_001097643:exon1:c.C142G:p.L48V	.	.	.	.	.	.	4.97e-05	0	0.0002	0.0002	0	3e-05	0	0	.	.	.	.	.	rs113026132	.	.	.	.	.	.	.	.	.	.	.	.	.	.	0.05	D
DNF 5	chr12	chr12-11286702	TAS2R30	9	11286702	11286702	9	G	C	exonic	nonsynonymous SNV	yes but in thymic epithelial tumor	TAS2R30:NM_001097643:exon1:c.C142G:p.L48V	.	.	.	.	.	.	4.97e-05	0	0.0002	0.0002	0	3e-05	0	0	.	.	.	.	.	rs113026132	.	.	.	.	.	.	.	.	.	.	.	.	.	.	0.05	D
DNF 6	chr12	chr12-11286702	TAS2R30	9	11286702	11286702	9	G	C	exonic	nonsynonymous SNV	yes but in thymic epithelial tumor	TAS2R30:NM_001097643:exon1:c.C142G:p.L48V	.	.	.	.	.	.	4.97e-05	0	0.0002	0.0002	0	3e-05	0	0	.	.	.	.	.	rs113026132	.	.	.	.	.	.	.	.	.	.	.	.	.	.	0.05	D
DNF 7	chr12	chr12-11286702	TAS2R30	9	11286702	11286702	9	G	C	exonic	nonsynonymous SNV	yes but in thymic epithelial tumor	TAS2R30:NM_001097643:exon1:c.C142G:p.L48V	.	.	.	.	.	.	4.97e-05	0	0.0002	0.0002	0	3e-05	0	0	.	.	.	.	.	rs113026132	.	.	.	.	.	.	.	.	.	.	.	.	.	.	0.05	D
DNF 8	chr12	chr12-11286702	TAS2R30	9	11286702	11286702	9	G	C	exonic	nonsynonymous SNV	yes but in thymic epithelial tumor	TAS2R30:NM_001097643:exon1:c.C142G:p.L48V	.	.	.	.	.	.	4.97e-05	0	0.0002	0.0002	0	3e-05	0	0	.	.	.	.	.	rs113026132	.	.	.	.	.	.	.	.	.	.	.	.	.	.	0.05	D
NF1 CTL2	chr12	chr12-11286702	TAS2R30	9	11286702	11286702	9	G	C	exonic	nonsynonymous SNV	yes but in thymic epithelial tumor	TAS2R30:NM_001097643:exon1:c.C142G:p.L48V	.	.	.	.	.	.	4.97e-05	0	0.0002	0.0002	0	3e-05	0	0	.	.	.	.	.	rs113026132	.	.	.	.	.	.	.	.	.	.	.	.	.	.	0.05	D
NF1 CTL5	chr12	chr12-11286702	TAS2R30	9	11286702	11286702	9	G	C	exonic	nonsynonymous SNV	yes but in thymic epithelial tumor	TAS2R30:NM_001097643:exon1:c.C142G:p.L48V	.	.	.	.	.	.	4.97e-05	0	0.0002	0.0002	0	3e-05	0	0	.	.	.	.	.	rs113026132	.	.	.	.	.	.	.	.	.	.	.	.	.	.	0.05	D
NF1 CTL7	chr12	chr12-11286702	TAS2R30	9	11286702	11286702	9	G	C	exonic	nonsynonymous SNV	yes but in thymic epithelial tumor	TAS2R30:NM_001097643:exon1:c.C142G:p.L48V	.	.	.	.	.	.	4.97e-05	0	0.0002	0.0002	0	3e-05	0	0	.	.	.	.	.	rs113026132	.	.	.	.	.	.	.	.	.	.	.	.	.	.	0.05	D
NF1 CTL2	chr16	chr16-20974978	DNAH3	4	20974978	20974978	1	G	A	exonic	nonsynonymous SNV	no	DNAH3:NM_017539:exon53:c.C10228T:p.P3410S	0.0002	0.0008	.	.	.	.	1.65e-05	9.61e-05	8.64e-05	0	0	0	0	0	.	.	.	.	.	rs570160044	.	.	.	.	.	.	.	.	.	.	.	.	.	.	0.04	D
DNF 7	chr16	chr16-20975442	DNAH3	4	20975442	20975442	1	T	A	exonic	nonsynonymous SNV	no	DNAH3:NM_017539:exon53:c.A9764T:p.E3255V	.	.	.	.	.	.	.	.	.	.	.	.	.	.	.	.	.	.	.	.	.	.	.	.	.	.	.	.	.	.	.	.	.	.	0	D
DNF 10	chr16	chr16-21042551	DNAH3	4	21042551	21042551	1	G	A	exonic	nonsynonymous SNV	no	DNAH3:NM_017539:exon37:c.C5255T:p.T1752M	0.0048	0.018	.	.	.	.	0.0023	0.024	0.0013	0	0	0.0002	0.0033	6.06e-05	0.0086	0.025	0.0001	.	0.016	rs13332291	.	.	.	.	.	.	.	.	.	.	.	.	.	.	0	D
NF1 CTL3	chr16	chr16-21133339	DNAH3	4	21133339	21133339	1	G	A	exonic	nonsynonymous SNV	no	DNAH3:NM_017539:exon10:c.C1511T:p.S504F	0.004	.	0.0086	.	0.011	0.0031	0.004	0.0008	0.0044	0.0001	0.0003	0.0055	0.0055	0.0032	0.0039	0.0014	0.0052	.	.	rs140516491	.	.	.	.	.	.	.	.	.	.	.	.	.	.	0	D
DNF 3	chr1	chr1-175129955	KIAA0040	4	175129955	175129955	4	G	T	exonic	nonsynonymous SNV	no	KIAA0040:NM_001162895:exon3:c.C195A:p.N65K	.	.	.	.	.	.	.	.	.	.	.	.	.	.	.	.	.	.	.	rs3208835	.	.	.	.	.	.	.	.	.	.	.	.	.	.	.	.
DNF 5	chr1	chr1-175129955	KIAA0040	4	175129955	175129955	4	G	T	exonic	nonsynonymous SNV	no	KIAA0040:NM_001162895:exon3:c.C195A:p.N65K	.	.	.	.	.	.	.	.	.	.	.	.	.	.	.	.	.	.	.	rs3208835	.	.	.	.	.	.	.	.	.	.	.	.	.	.	.	.
NF1 CTL2	chr1	chr1-175129955	KIAA0040	4	175129955	175129955	4	G	T	exonic	nonsynonymous SNV	no	KIAA0040:NM_001162895:exon3:c.C195A:p.N65K	.	.	.	.	.	.	.	.	.	.	.	.	.	.	.	.	.	.	.	rs3208835	.	.	.	.	.	.	.	.	.	.	.	.	.	.	.	.
NF1 CTL4	chr1	chr1-175129955	KIAA0040	4	175129955	175129955	4	G	T	exonic	nonsynonymous SNV	no	KIAA0040:NM_001162895:exon3:c.C195A:p.N65K	.	.	.	.	.	.	.	.	.	.	.	.	.	.	.	.	.	.	.	rs3208835	.	.	.	.	.	.	.	.	.	.	.	.	.	.	.	.
NF1 CTL 1	chr11	chr11-1016961	MUC6	4	1016961	1016961	1	G	A	exonic	nonsynonymous SNV	no	MUC6:NM_005961:exon31:c.C5840T:p.T1947I	.	.	.	.	.	.	0.0051	.	.	.	.	.	.	.	.	.	.	.	.	.	.	.	.	.	.	.	.	.	.	.	.	.	.	.	0.01	D
DNF 2	chr11	chr11-1017900	MUC6	4	1017900	1017900	3	G	T	exonic	nonsynonymous SNV	no	MUC6:NM_005961:exon31:c.C4901A:p.P1634H	.	.	.	.	.	.	0.0011	0.0025	0.0002	0.0002	0.0002	0.0008	0.0012	0.0029	.	.	.	.	.	rs77920671	.	.	.	.	.	.	.	.	.	.	.	.	.	.	0.01	D
DNF 3	chr11	chr11-1017900	MUC6	4	1017900	1017900	3	G	T	exonic	nonsynonymous SNV	no	MUC6:NM_005961:exon31:c.C4901A:p.P1634H	.	.	.	.	.	.	0.0011	0.0025	0.0002	0.0002	0.0002	0.0008	0.0012	0.0029	.	.	.	.	.	rs77920671	.	.	.	.	.	.	.	.	.	.	.	.	.	.	0.01	D
NF1 CTL7	chr11	chr11-1017900	MUC6	4	1017900	1017900	3	G	T	exonic	nonsynonymous SNV	no	MUC6:NM_005961:exon31:c.C4901A:p.P1634H	.	.	.	.	.	.	0.0011	0.0025	0.0002	0.0002	0.0002	0.0008	0.0012	0.0029	.	.	.	.	.	rs77920671	.	.	.	.	.	.	.	.	.	.	.	.	.	.	0.01	D
DNF 2	chr19	chr19-1393289	NDUFS7	4	1393289	1393289	4	G	T	exonic	nonsynonymous SNV	no	NDUFS7:NM_024407:exon7:c.G504T:p.R168S	.	.	.	.	.	.	.	.	.	.	.	.	.	.	.	.	.	.	.	.	.	.	.	.	.	.	.	.	.	.	.	.	.	.	0	D
DNF 8	chr19	chr19-1393289	NDUFS7	4	1393289	1393289	4	G	T	exonic	nonsynonymous SNV	no	NDUFS7:NM_024407:exon7:c.G504T:p.R168S	.	.	.	.	.	.	.	.	.	.	.	.	.	.	.	.	.	.	.	.	.	.	.	.	.	.	.	.	.	.	.	.	.	.	0	D
NF1 CTL 1	chr19	chr19-1393289	NDUFS7	4	1393289	1393289	4	G	T	exonic	nonsynonymous SNV	no	NDUFS7:NM_024407:exon7:c.G504T:p.R168S	.	.	.	.	.	.	.	.	.	.	.	.	.	.	.	.	.	.	.	.	.	.	.	.	.	.	.	.	.	.	.	.	.	.	0	D
NF1 CTL4	chr19	chr19-1393289	NDUFS7	4	1393289	1393289	4	G	T	exonic	nonsynonymous SNV	no	NDUFS7:NM_024407:exon7:c.G504T:p.R168S	.	.	.	.	.	.	.	.	.	.	.	.	.	.	.	.	.	.	.	.	.	.	.	.	.	.	.	.	.	.	.	.	.	.	0	D
DNF 4	chr8	chr8-144992969	PLEC	4	144992969	144992969	1	G	A	exonic	nonsynonymous SNV	no	PLEC:NM_201378:exon32:c.C10978T:p.R3660C	0.0004	.	0.0029	.	.	.	0.0001	0	0.0004	0	0	0.0002	0	0	.	.	.	.	.	rs557562267	.	.	.	.	.	.	.	.	.	.	.	.	.	.	0	D
NF1 CTL3	chr8	chr8-144994064	PLEC	4	144994064	144994064	1	G	A	exonic	nonsynonymous SNV	no	PLEC:NM_201378:exon32:c.C9883T:p.R3295C	0.0022	.	0.0029	.	0.007	0.002	0.0052	0.0019	0.0025	0	0.0032	0.0079	0.0057	0.0015	0.0069	0.0029	0.0089	.	0.0082	rs77303974	.	.	non-pathogenic	not_specified	single	RCV000078829.3	MedGen	CN169374	.	.	.	.	.	.	0	D
DNF 7	chr8	chr8-144998060	PLEC	4	144998060	144998060	1	G	A	exonic	nonsynonymous SNV	no	PLEC:NM_201378:exon31:c.C5995T:p.R1999W	0.0004	.	.	0.002	.	.	0.0004	0	0	0.0039	0.0003	0.0002	0	0	.	.	.	.	.	rs34893635	.	.	.	.	.	.	.	.	.	.	.	.	.	.	0.04	D
NF1 CTL7	chr8	chr8-145001867	PLEC	4	145001867	145001867	1	G	T	exonic	nonsynonymous SNV	no	PLEC:NM_201378:exon27:c.C3425A:p.A1142E	.	.	.	.	.	.	1.96e-05	0	0	0	0	3.64e-05	0	0	.	.	.	.	.	.	.	.	.	.	.	.	.	.	.	.	.	.	.	.	0	D
DNF 3	chr7	chr7-149476119	SSPO	4	149476119	149476119	1	G	T	exonic	nonsynonymous SNV	no	SSPO:NM_198455:exon8:c.G997T:p.D333Y	0.0002	.	.	.	0.001	.	0.002	0.0005	0.0007	0	0.0011	0.0032	0.0012	0.0005	0.0026	0.001	0.0034	.	.	rs200237072	.	.	.	.	.	.	.	.	.	.	.	.	.	.	.	.
NF1 CTL3	chr7	chr7-149488591	SSPO	4	149488591	149488591	1	G	T	exonic	nonsynonymous SNV	no	SSPO:NM_198455:exon34:c.G5042T:p.R1681M	0.003	.	0.0014	.	0.012	0.002	0.0099	0.0016	0.0106	0	0.0014	0.017	0	0.0028	0.0057	0.0003	0.0082	.	.	rs150628355	.	.	.	.	.	.	.	.	.	.	.	.	.	.	.	.
DNF 10	chr7	chr7-149500831	SSPO	4	149500831	149500831	1	G	T	exonic	nonsynonymous SNV	no	SSPO:NM_198455:exon55:c.G8149T:p.G2717C	0.005	0.017	0.0029	.	.	.	0.0014	0.0173	0.0013	0	0	3.59e-05	0	0	0.0054	0.017	.	0.011	.	rs74642061	.	.	.	.	.	.	.	.	.	.	.	.	.	.	.	.
NF1 CTL4	chr7	chr7-149521591	SSPO	4	149521591	149521591	1	G	A	exonic	nonsynonymous SNV	no	SSPO:NM_198455:exon95:c.G13670A:p.R4557Q	0.0012	.	.	.	0.004	0.002	0.0037	0.0004	0.0032	0	0.0011	0.0055	0.0024	0.0021	0.0036	0.001	0.0048	.	.	rs200083465	.	.	.	.	.	.	.	.	.	.	.	.	.	.	.	.
DNF 3	chr7	chr7-149528263	SSPO	4	149528263	149528263	1	G	A	exonic	nonsynonymous SNV	no	SSPO:NM_198455:exon108:c.G15179A:p.R5060Q	0.0002	.	.	.	0.001	.	0.0019	0.0007	0.0006	0	0.0003	0.0031	0.0012	0.0004	0.0024	0.001	0.003	.	.	rs202079888	.	.	.	.	.	.	.	.	.	.	.	.	.	.	.	.
DNF 3	chr12	chr12-11183121	TAS2R31	4	11183121	11183121	4	G	A	exonic	nonsynonymous SNV	no	TAS2R31:NM_176885:exon1:c.C814T:p.P272S	.	.	.	.	.	.	0.0004	0.0006	0.0003	0.0007	0.0003	0.0005	0	0.0002	.	.	.	.	.	.	.	.	.	.	.	.	.	.	.	.	.	.	.	.	0.04	D
DNF 4	chr12	chr12-11183121	TAS2R31	4	11183121	11183121	4	G	A	exonic	nonsynonymous SNV	no	TAS2R31:NM_176885:exon1:c.C814T:p.P272S	.	.	.	.	.	.	0.0004	0.0006	0.0003	0.0007	0.0003	0.0005	0	0.0002	.	.	.	.	.	.	.	.	.	.	.	.	.	.	.	.	.	.	.	.	0.04	D
DNF 5	chr12	chr12-11183121	TAS2R31	4	11183121	11183121	4	G	A	exonic	nonsynonymous SNV	no	TAS2R31:NM_176885:exon1:c.C814T:p.P272S	.	.	.	.	.	.	0.0004	0.0006	0.0003	0.0007	0.0003	0.0005	0	0.0002	.	.	.	.	.	.	.	.	.	.	.	.	.	.	.	.	.	.	.	.	0.04	D
NF1 CTL2	chr12	chr12-11183121	TAS2R31	4	11183121	11183121	4	G	A	exonic	nonsynonymous SNV	no	TAS2R31:NM_176885:exon1:c.C814T:p.P272S	.	.	.	.	.	.	0.0004	0.0006	0.0003	0.0007	0.0003	0.0005	0	0.0002	.	.	.	.	.	.	.	.	.	.	.	.	.	.	.	.	.	.	.	.	0.04	D
DNF 3	chr1	chr1-26608873	UBXN11	4	26608873	26608873	4	T	A	exonic	nonsynonymous SNV	yes but in diffuse large b-cell lymphoma	UBXN11:NM_001077262:exon11:c.A1120T:p.S374C	.	.	.	.	.	.	0.0004	0	0	0	0	0.0021	0	0	.	.	.	0.022	.	rs1134583	.	.	.	.	.	.	.	.	.	.	.	.	.	.	0.02	D
DNF 5	chr1	chr1-26608873	UBXN11	4	26608873	26608873	4	T	A	exonic	nonsynonymous SNV	yes but in diffuse large b-cell lymphoma	UBXN11:NM_001077262:exon11:c.A1120T:p.S374C	.	.	.	.	.	.	0.0004	0	0	0	0	0.0021	0	0	.	.	.	0.022	.	rs1134583	.	.	.	.	.	.	.	.	.	.	.	.	.	.	0.02	D
NF1 CTL6	chr1	chr1-26608873	UBXN11	4	26608873	26608873	4	T	A	exonic	nonsynonymous SNV	yes but in diffuse large b-cell lymphoma	UBXN11:NM_001077262:exon11:c.A1120T:p.S374C	.	.	.	.	.	.	0.0004	0	0	0	0	0.0021	0	0	.	.	.	0.022	.	rs1134583	.	.	.	.	.	.	.	.	.	.	.	.	.	.	0.02	D
NF1 CTL7	chr1	chr1-26608873	UBXN11	4	26608873	26608873	4	T	A	exonic	nonsynonymous SNV	yes but in diffuse large b-cell lymphoma	UBXN11:NM_001077262:exon11:c.A1120T:p.S374C	.	.	.	.	.	.	0.0004	0	0	0	0	0.0021	0	0	.	.	.	0.022	.	rs1134583	.	.	.	.	.	.	.	.	.	.	.	.	.	.	0.02	D
DNF 8	chr22	chr22-19959456	ARVCF	3	19959456	19959456	2	G	A	exonic	nonsynonymous SNV	no	ARVCF:NM_001670:exon18:c.C2734T:p.R912W	0.0086	0.028	.	.	0.006	.	0.0048	0.0261	0.0013	0	0.0123	0.0032	0.0011	6.11e-05	0.0092	0.022	0.0027	0.011	.	rs34445280	.	.	.	.	.	.	.	.	.	.	.	.	.	.	.	.
NF1 CTL4	chr22	chr22-19959456	ARVCF	3	19959456	19959456	2	G	A	exonic	nonsynonymous SNV	no	ARVCF:NM_001670:exon18:c.C2734T:p.R912W	0.0086	0.028	.	.	0.006	.	0.0048	0.0261	0.0013	0	0.0123	0.0032	0.0011	6.11e-05	0.0092	0.022	0.0027	0.011	.	rs34445280	.	.	.	.	.	.	.	.	.	.	.	.	.	.	.	.
DNF 8	chr22	chr22-19959464	ARVCF	3	19959464	19959464	2	C	T	exonic	nonsynonymous SNV	no	ARVCF:NM_001670:exon18:c.G2726A:p.R909Q	0.0086	0.028	.	.	0.006	.	0.0048	0.0259	0.0015	0	0.0123	0.0031	0.0011	0.0001	0.0092	0.022	0.0027	0.011	.	rs34638476	.	.	.	.	.	.	.	.	.	.	.	.	.	.	.	.
NF1 CTL4	chr22	chr22-19959464	ARVCF	3	19959464	19959464	2	C	T	exonic	nonsynonymous SNV	no	ARVCF:NM_001670:exon18:c.G2726A:p.R909Q	0.0086	0.028	.	.	0.006	.	0.0048	0.0259	0.0015	0	0.0123	0.0031	0.0011	0.0001	0.0092	0.022	0.0027	0.011	.	rs34638476	.	.	.	.	.	.	.	.	.	.	.	.	.	.	.	.
DNF 7	chr22	chr22-19969182	ARVCF	3	19969182	19969182	1	C	T	exonic	nonsynonymous SNV	no	ARVCF:NM_001670:exon5:c.G448A:p.D150N	0.0014	.	0.0043	.	0.004	.	0.0027	0.0008	0.0013	0	0.0009	0.0045	0	0	0.003	0.0007	0.0042	.	.	rs113625788	.	.	.	.	.	.	.	.	.	.	.	.	.	.	.	.
DNF 2	chr8	chr8-104427354	DCAF13	3	104427354	104427354	2	C	T	exonic	nonsynonymous SNV	no	DCAF13:NM_015420:exon1:c.C136T:p.H46Y	0.0046	0.0008	.	.	0.0099	0.012	0.0072	0.0013	0.0009	0	0.0135	0.0075	0.0058	0.0157	0.0048	0.0009	0.0067	.	.	rs146475888	.	.	.	.	.	.	.	.	.	.	.	.	.	.	0.01	D
DNF 4	chr8	chr8-104427354	DCAF13	3	104427354	104427354	2	C	T	exonic	nonsynonymous SNV	no	DCAF13:NM_015420:exon1:c.C136T:p.H46Y	0.0046	0.0008	.	.	0.0099	0.012	0.0072	0.0013	0.0009	0	0.0135	0.0075	0.0058	0.0157	0.0048	0.0009	0.0067	.	.	rs146475888	.	.	.	.	.	.	.	.	.	.	.	.	.	.	0.01	D
NF1 CTL6	chr8	chr8-104453836	DCAF13	3	104453836	104453836	1	C	T	exonic	nonsynonymous SNV	no	DCAF13:NM_015420:exon10:c.C1696T:p.R566C	0.0002	0.0008	.	.	.	.	0.0002	0.0018	0.0003	0	0	1.5e-05	0	0	0.0007	0.002	.	.	.	rs1954	.	.	.	.	.	.	.	.	.	.	.	.	.	.	0.03	D
NF1 CTL6	chr12	chr12-124272500	DNAH10	3	124272500	124272500	1	G	T	exonic	nonsynonymous SNV	no	DNAH10:NM_207437:exon10:c.G1388T:p.R463M	.	.	.	.	.	.	.	.	.	.	.	.	.	.	.	.	.	.	.	.	.	.	.	.	.	.	.	.	.	.	.	.	.	.	0.01	D
DNF 6	chr12	chr12-124402341	DNAH10	3	124402341	124402341	1	C	T	exonic	nonsynonymous SNV	no	DNAH10:NM_207437:exon63:c.C10859T:p.T3620I	0.002	0.0015	0.0029	.	0.005	0.001	0.0063	0.0007	0.0058	0	0.0029	0.0092	0.0042	0.0042	0.0031	0.0009	0.0042	.	.	rs202063832	.	.	.	.	.	.	.	.	.	.	.	.	.	.	0.01	D
DNF 4	chr12	chr12-124413109	DNAH10	3	124413109	124413109	1	T	C	exonic	nonsynonymous SNV	no	DNAH10:NM_207437:exon69:c.T11927C:p.I3976T	0.0014	.	0.0029	.	0.004	0.001	0.0036	0.0002	0.003	0	0.0065	0.0042	0.006	0.0038	0.001	0.0003	0.0013	.	.	rs182918679	.	.	.	.	.	.	.	.	.	.	.	.	.	.	0.02	D
NF1 CTL6	chr6	chr6-56498994	DST	3	56498994	56498994	1	C	T	exonic	nonsynonymous SNV	no	DST:NM_001723:exon13:c.G1946A:p.S649N	0.0046	0.016	0.0029	.	.	.	0.0016	0.0174	0.0004	0	0	7.49e-05	0.0011	0	0.0063	0.018	0.0001	.	0.0082	rs139350480	.	.	.	.	.	.	.	.	.	.	.	.	.	.	0.03	D
NF1 CTL4	chr6	chr6-56510947	DST	3	56510947	56510947	1	T	C	exonic	nonsynonymous SNV	no	DST:NM_183380:exon10:c.A955G:p.T319A	0.0024	0.0091	.	.	.	.	0.0015	0.0147	0	0	0	0	0	0	0.0028	0.0093	.	.	.	rs191938592	.	.	.	.	.	.	.	.	.	.	.	.	.	.	0.03	D
NF1 CTL6	chr6	chr6-56707925	DST	3	56707925	56707925	1	G	A	exonic	nonsynonymous SNV	no	DST:NM_183380:exon1:c.C19T:p.P7S	0.0046	0.016	0.0029	.	.	.	0.0015	0.0178	0.0011	0	0	3.47e-05	0	7.13e-05	0.0052	0.016	0.0001	.	.	rs373194279	.	.	.	.	.	.	.	.	.	.	.	.	.	.	0.02	D
DNF 10	chr7	chr7-95739378	DYNC1I1	3	95739378	95739378	3	A	G	exonic	nonsynonymous SNV	no	DYNC1I1:NM_001278422:exon16:c.A1804G:p.T602A	.	.	.	.	.	.	.	.	.	.	.	.	.	.	.	.	.	.	.	.	.	.	.	.	.	.	.	.	.	.	.	.	.	.	0	D
DNF 7	chr7	chr7-95739378	DYNC1I1	3	95739378	95739378	3	A	G	exonic	nonsynonymous SNV	no	DYNC1I1:NM_001278422:exon16:c.A1804G:p.T602A	.	.	.	.	.	.	.	.	.	.	.	.	.	.	.	.	.	.	.	.	.	.	.	.	.	.	.	.	.	.	.	.	.	.	0	D
DNF 9	chr7	chr7-95739378	DYNC1I1	3	95739378	95739378	3	A	G	exonic	nonsynonymous SNV	no	DYNC1I1:NM_001278422:exon16:c.A1804G:p.T602A	.	.	.	.	.	.	.	.	.	.	.	.	.	.	.	.	.	.	.	.	.	.	.	.	.	.	.	.	.	.	.	.	.	.	0	D
DNF 1	chr17	chr17-48619274	EPN3	3	48619274	48619274	3	T	C	exonic	nonsynonymous SNV	no	EPN3:NM_017957:exon10:c.T1655C:p.M552T	0.001	0.0015	.	.	0.002	0.001	0.0034	0.0018	0.0032	0	0.0009	0.0043	0.01	0.0032	0.0043	0.0011	0.006	.	0.016	rs145267208	.	.	.	.	.	.	.	.	.	.	.	.	.	.	0.01	D
DNF 8	chr17	chr17-48619274	EPN3	3	48619274	48619274	3	T	C	exonic	nonsynonymous SNV	no	EPN3:NM_017957:exon10:c.T1655C:p.M552T	0.001	0.0015	.	.	0.002	0.001	0.0034	0.0018	0.0032	0	0.0009	0.0043	0.01	0.0032	0.0043	0.0011	0.006	.	0.016	rs145267208	.	.	.	.	.	.	.	.	.	.	.	.	.	.	0.01	D
NF1 CTL6	chr17	chr17-48619274	EPN3	3	48619274	48619274	3	T	C	exonic	nonsynonymous SNV	no	EPN3:NM_017957:exon10:c.T1655C:p.M552T	0.001	0.0015	.	.	0.002	0.001	0.0034	0.0018	0.0032	0	0.0009	0.0043	0.01	0.0032	0.0043	0.0011	0.006	.	0.016	rs145267208	.	.	.	.	.	.	.	.	.	.	.	.	.	.	0.01	D
DNF 3	chr3	chr3-10088407	FANCD2	3	10088407	10088410	3	AGTA	-	exonic	frameshift deletion	no	FANCD2:NM_001018115:exon15:c.1278_1278del:p.L426fs	.	.	.	.	.	.	.	.	.	.	.	.	.	.	.	.	.	.	.	rs369823368	.	.	.	.	.	.	.	.	.	.	.	.	.	.	.	.
DNF 6	chr3	chr3-10088407	FANCD2	3	10088407	10088410	3	AGTA	-	exonic	frameshift deletion	no	FANCD2:NM_001018115:exon15:c.1278_1278del:p.L426fs	.	.	.	.	.	.	.	.	.	.	.	.	.	.	.	.	.	.	.	rs369823368	.	.	.	.	.	.	.	.	.	.	.	.	.	.	.	.
NF1 CTL7	chr3	chr3-10088407	FANCD2	3	10088407	10088410	3	AGTA	-	exonic	frameshift deletion	no	FANCD2:NM_001018115:exon15:c.1278_1278del:p.L426fs	.	.	.	.	.	.	.	.	.	.	.	.	.	.	.	.	.	.	.	rs369823368	.	.	.	.	.	.	.	.	.	.	.	.	.	.	.	.
DNF 5	chr4	chr4-190876272	FRG1	3	190876272	190876272	3	G	A	exonic	nonsynonymous SNV	no	FRG1:NM_004477:exon5:c.G398A:p.G133E	.	.	.	.	.	.	9.92e-05	0.0004	8.64e-05	0	0	0.0001	0	0	.	.	.	.	.	rs202104107	.	.	.	.	.	.	.	.	.	.	.	.	.	.	0.01	D
NF1 CTL3	chr4	chr4-190876272	FRG1	3	190876272	190876272	3	G	A	exonic	nonsynonymous SNV	no	FRG1:NM_004477:exon5:c.G398A:p.G133E	.	.	.	.	.	.	9.92e-05	0.0004	8.64e-05	0	0	0.0001	0	0	.	.	.	.	.	rs202104107	.	.	.	.	.	.	.	.	.	.	.	.	.	.	0.01	D
NF1 CTL7	chr4	chr4-190876272	FRG1	3	190876272	190876272	3	G	A	exonic	nonsynonymous SNV	no	FRG1:NM_004477:exon5:c.G398A:p.G133E	.	.	.	.	.	.	9.92e-05	0.0004	8.64e-05	0	0	0.0001	0	0	.	.	.	.	.	rs202104107	.	.	.	.	.	.	.	.	.	.	.	.	.	.	0.01	D
NF1 CTL7	chr2	chr2-237247013	IQCA1	3	237247013	237247013	1	G	A	exonic	nonsynonymous SNV	no	IQCA1:NM_001270584:exon16:c.C1846T:p.R616C	0.0028	.	.	0.013	.	0.001	0.0005	0.0001	0.0003	0.0055	0	0.0001	0	0.0004	0.0002	.	0.0002	.	.	rs186626813	.	.	.	.	.	.	.	.	.	.	.	.	.	.	0	D
DNF 10	chr2	chr2-237374170	IQCA1	3	237374170	237374170	1	G	A	exonic	nonsynonymous SNV	no	IQCA1:NM_001270584:exon6:c.C904T:p.R302W	0.0068	0.026	.	.	.	.	0.0017	0.0189	0.001	0.0001	0	0.0001	0	0	0.0053	0.016	0.0004	.	.	rs149890791	.	.	.	.	.	.	.	.	.	.	.	.	.	.	0	D
NF1 CTL3	chr2	chr2-237374287	IQCA1	3	237374287	237374287	1	G	A	exonic	nonsynonymous SNV	no	IQCA1:NM_001270584:exon6:c.C787T:p.R263W	0.0008	.	0.0014	.	0.002	0.001	0.0018	0.0006	0.0012	0	0.0009	0.0026	0.0023	0.0007	0.0021	0.001	0.0025	.	.	rs35814876	.	.	.	.	.	.	.	.	.	.	.	.	.	.	0	D
NF1 CTL4	chr12	chr12-402118	KDM5A	3	402118	402118	1	T	A	exonic	nonsynonymous SNV	no	KDM5A:NM_001042603:exon27:c.A4673T:p.E1558V	0.0062	0.019	0.0029	.	0.004	.	0.0023	0.0153	0.0018	0.0001	0	0.0015	0.0044	0	0.0047	0.012	0.0015	0.011	.	rs114476959	.	.	.	.	.	.	.	.	.	.	.	.	.	.	0.05	D
NF1 CTL4	chr12	chr12-404858	KDM5A	3	404858	404858	1	C	G	exonic	nonsynonymous SNV	no	KDM5A:NM_001042603:exon26:c.G4336C:p.E1446Q	0.008	0.03	.	.	.	.	0.002	0.0224	0.0012	0	0	1.5e-05	0.0011	0	0.0057	0.018	0.0001	0.011	.	rs112579803	.	.	.	.	.	.	.	.	.	.	.	.	.	.	0.02	D
DNF 2	chr12	chr12-438159	KDM5A	3	438159	438159	1	G	A	exonic	nonsynonymous SNV	no	KDM5A:NM_001042603:exon14:c.C1810T:p.R604C	0.0008	.	.	.	0.003	0.001	0.0014	0.0001	0	0	0.0091	0.0016	0.0022	6.06e-05	0.0012	0.0003	0.0016	.	.	rs192267587	COSM1236244;COSM1236245	2(autonomic_ganglia)	.	.	.	.	.	.	.	.	.	.	.	.	0.01	D
NF1 CTL3	chr12	chr12-459840	KDM5A	3	459840	459840	1	C	T	exonic	nonsynonymous SNV	no	KDM5A:NM_001042603:exon10:c.G1255A:p.G419R	.	.	.	.	.	.	.	.	.	.	.	.	.	.	.	.	.	.	.	.	.	.	.	.	.	.	.	.	.	.	.	.	.	.	0	D
DNF 4	chr19_gl000209_random	chr19_gl000209_random-27459	KIR2DL2	3	27459	27459	2	C	T	exonic	nonsynonymous SNV	no	KIR2DL2:NM_014219:exon4:c.C662T:p.T221I
DNF 6	chr19_gl000209_random	chr19_gl000209_random-27459	KIR2DL2	3	27459	27459	2	C	T	exonic	nonsynonymous SNV	no	KIR2DL2:NM_014219:exon4:c.C662T:p.T221I
DNF 10	chr19_gl000209_random	chr19_gl000209_random-35127	KIR2DL2	3	35127	35127	2	C	T	exonic	nonsynonymous SNV	no	KIR2DL2:NM_014219:exon6:c.C796T:p.R266C
DNF 6	chr19_gl000209_random	chr19_gl000209_random-35127	KIR2DL2	3	35127	35127	2	C	T	exonic	nonsynonymous SNV	no	KIR2DL2:NM_014219:exon6:c.C796T:p.R266C
DNF 4	chr19_gl000209_random	chr19_gl000209_random-89632	KIR2DL5A,KIR2DL5B	3	89632	89632	3	A	G	exonic	nonsynonymous SNV	no	KIR2DL5B:NM_001018081:exon4:c.A517G:p.N173D
DNF 5	chr19_gl000209_random	chr19_gl000209_random-89632	KIR2DL5A,KIR2DL5B	3	89632	89632	3	A	G	exonic	nonsynonymous SNV	no	KIR2DL5B:NM_001018081:exon4:c.A517G:p.N173D
DNF 6	chr19_gl000209_random	chr19_gl000209_random-89632	KIR2DL5A,KIR2DL5B	3	89632	89632	3	A	G	exonic	nonsynonymous SNV	no	KIR2DL5B:NM_001018081:exon4:c.A517G:p.N173D
DNF 4	chr19	chr19-6754093	SH2D3A	3	6754093	6754093	2	G	A	exonic	nonsynonymous SNV	no	SH2D3A:NM_005490:exon8:c.C1354T:p.P452S	0.0002	.	.	.	0.001	.	0.002	0.0006	0	0	0.0007	0.0033	0	0.0004	0.0011	.	0.0016	.	.	rs143503063	.	.	.	.	.	.	.	.	.	.	.	.	.	.	0.04	D
NF1 CTL 1	chr19	chr19-6754093	SH2D3A	3	6754093	6754093	2	G	A	exonic	nonsynonymous SNV	no	SH2D3A:NM_005490:exon8:c.C1354T:p.P452S	0.0002	.	.	.	0.001	.	0.002	0.0006	0	0	0.0007	0.0033	0	0.0004	0.0011	.	0.0016	.	.	rs143503063	.	.	.	.	.	.	.	.	.	.	.	.	.	.	0.04	D
NF1 CTL5	chr19	chr19-6755228	SH2D3A	3	6755228	6755228	1	T	C	exonic	nonsynonymous SNV	no	SH2D3A:NM_005490:exon5:c.A595G:p.R199G	0.0004	.	0.0014	.	0.001	.	0.0036	0.0007	0.0017	0.0001	0.008	0.0044	0.0063	0.0028	0.0035	0.0005	0.005	.	0.0082	rs139285655	.	.	.	.	.	.	.	.	.	.	.	.	.	.	0.03	D
DNF 10	chr1	chr1-158583650	SPTA1	3	158583650	158583650	1	C	T	exonic	nonsynonymous SNV	no	SPTA1:NM_003126:exon50:c.G6850A:p.D2284N	0.0072	0.026	0.0014	.	.	.	0.0017	0.017	0.0017	0	0	0.0002	0.0012	6.22e-05	0.0041	0.013	0.0002	0.022	.	rs138732899	COSM424242	1(breast)	.	.	.	.	.	.	.	.	.	.	.	.	0	D
NF1 CTL2	chr1	chr1-158589121	SPTA1	3	158589121	158589121	1	G	A	exonic	nonsynonymous SNV	no	SPTA1:NM_003126:exon45:c.C6421T:p.R2141W	0.0016	0.0023	0.0029	.	0.003	.	0.0019	0.0037	0.0039	0	0.0008	0.0021	0.0022	0	0.0027	0.0028	0.0026	.	0.025	rs41273519	.	.	.	.	.	.	.	.	.	.	.	.	.	.	0.02	D
DNF 6	chr1	chr1-158622275	SPTA1	3	158622275	158622275	1	C	G	exonic	nonsynonymous SNV	no	SPTA1:NM_003126:exon23:c.G3357C:p.K1119N	0.0002	.	.	.	.	0.001	0.0006	0.0003	0.001	0	0.0002	0.0008	0.0022	0.0002	0.0008	0.0005	0.0009	.	.	rs200230894	.	.	.	.	.	.	.	.	.	.	.	.	.	.	0	D
DNF 7	chr5	chr5-110445979	WDR36	2	110445979	110445979	1	G	A	exonic	nonsynonymous SNV	no	WDR36:NM_139281:exon13:c.G1586A:p.R529Q	0.0002	.	.	.	0.001	.	0.0008	9.63e-05	0.0004	0	0	0.0013	0	6.07e-05	0.0013	0.0007	0.0016	.	.	rs116529882	.	.	pathogenic	Glaucoma_1\x2c_open_angle\x2c_G	single	RCV000001650.2	MedGen:OMIM	C1835933:609887	.	.	.	.	.	.	0	D
DNF 3	chr5	chr5-110454719	WDR36	2	110454719	110454719	1	A	G	exonic	nonsynonymous SNV	no	WDR36:NM_139281:exon17:c.A1973G:p.D658G	0.0014	.	0.0029	.	0.005	.	0.0042	0.0009	0.0037	0	0.0015	0.0065	0.0055	0.0007	0.0055	0.002	0.0072	.	.	rs34595252	.	.	unknown	Glaucoma_1\x2c_open_angle\x2c_G	single	RCV000001647.3	MedGen:OMIM	C1835933:609887	.	.	.	.	.	.	0	D
DNF 10	chr19	chr19-22171701	ZNF208	2	22171701	22171701	2	G	A	exonic	nonsynonymous SNV	no	ZNF208:NM_007153:exon2:c.C14T:p.T5I	.	.	.	.	.	.	1.65e-05	0	0.0002	0	0	0	0	0	.	.	.	.	.	.	.	.	.	.	.	.	.	.	.	.	.	.	.	.	0	D
DNF 3	chr19	chr19-22171701	ZNF208	2	22171701	22171701	2	G	A	exonic	nonsynonymous SNV	no	ZNF208:NM_007153:exon2:c.C14T:p.T5I	.	.	.	.	.	.	1.65e-05	0	0.0002	0	0	0	0	0	.	.	.	.	.	.	.	.	.	.	.	.	.	.	.	.	.	.	.	.	0	D
DNF 10	chr17	chr17-48741357	ABCC3	2	48741357	48741357	1	A	G	exonic	nonsynonymous SNV	no	ABCC3:NM_001144070:exon10:c.A1223G:p.E408G	0.0002	0.0008	.	.	.	.	0.0002	0.0026	0.0002	0	0	0	0	6.06e-05	0.0013	0.0039	.	.	.	rs34346931	.	.	.	.	.	.	.	.	.	.	.	.	.	.	0	D
NF1 CTL 1	chr17	chr17-48750390	ABCC3	2	48750390	48750390	1	G	T	exonic	nonsynonymous SNV	no	ABCC3:NM_003786:exon18:c.G2300T:p.S767I	.	.	.	.	.	.	.	.	.	.	.	.	.	.	.	.	.	.	.	.	.	.	.	.	.	.	.	.	.	.	.	.	.	.	0.02	D
NF1 CTL4	chrX	chrX-100745086	ARMCX4	2	100745086	100745086	1	G	A	exonic	nonsynonymous SNV	no	ARMCX4:NM_001256155:exon2:c.G1510A:p.A504T	0.0056	0.015	0.0014	.	.	.	0.0006	0.0082	0.0072	0	0	0	0	0	.	.	.	.	.	rs143356137	.	.	.	.	.	.	.	.	.	.	.	.	.	.	.	.
NF1 CTL6	chrX	chrX-100748176	ARMCX4	2	100748176	100748176	1	T	C	exonic	nonsynonymous SNV	no	ARMCX4:NM_001256155:exon2:c.T4600C:p.S1534P	0.0011	0.003	.	.	.	.	0.0002	0.004	0	0	0	0	0	0	.	.	.	0.011	.	.	.	.	.	.	.	.	.	.	.	.	.	.	.	.	.	.
DNF 5	chr16	chr16-1265315	CACNA1H	2	1265315	1265315	2	G	A	exonic	nonsynonymous SNV	no	CACNA1H:NM_001005407:exon28:c.G5095A:p.A1699T	0.0028	0.0008	0.0086	.	0.007	.	0.0067	0.0015	0.006	0.0001	0.007	0.0098	0.0072	0.0002	0.0067	0.0016	0.0092	.	.	rs148651456	COSM215628	1(central_nervous_system)	.	.	.	.	.	.	.	.	.	.	.	.	0	D
DNF 6	chr16	chr16-1265315	CACNA1H	2	1265315	1265315	2	G	A	exonic	nonsynonymous SNV	no	CACNA1H:NM_001005407:exon28:c.G5095A:p.A1699T	0.0028	0.0008	0.0086	.	0.007	.	0.0067	0.0015	0.006	0.0001	0.007	0.0098	0.0072	0.0002	0.0067	0.0016	0.0092	.	.	rs148651456	COSM215628	1(central_nervous_system)	.	.	.	.	.	.	.	.	.	.	.	.	0	D
NF1 CTL4	chr2	chr2-196682510	DNAH7	2	196682510	196682510	1	T	C	exonic	nonsynonymous SNV	no	DNAH7:NM_018897:exon50:c.A9335G:p.D3112G	0.0036	0.011	0.0043	.	.	.	0.0012	0.0132	0.0006	0	0	4.72e-05	0	0	0.0032	0.01	.	0.022	.	rs57935194	.	.	.	.	.	.	.	.	.	.	.	.	.	.	0	D
DNF 1	chr2	chr2-196866433	DNAH7	2	196866433	196866433	1	A	C	exonic	nonsynonymous SNV	no	DNAH7:NM_018897:exon11:c.T1139G:p.M380R	0.0046	0.0008	0.01	.	0.0099	0.0051	0.009	0.0011	0.0067	0	0.0086	0.0131	0.0122	0.0036	0.0099	0.0016	0.014	0.011	.	rs144390858	.	.	.	.	.	.	.	.	.	.	.	.	.	.	0	D
NF1 CTL 1	chr10	chr10-24762860	KIAA1217	2	24762860	24762860	1	C	T	exonic	nonsynonymous SNV	no	KIAA1217:NM_001282769:exon2:c.C704T:p.T235I	.	.	.	.	.	.	.	.	.	.	.	.	.	.	.	.	.	.	.	rs201854162	.	.	.	.	.	.	.	.	.	.	.	.	.	.	0.01	D
DNF 9	chr10	chr10-24832170	KIAA1217	2	24832170	24832170	1	G	T	exonic	nonsynonymous SNV	no	KIAA1217:NM_019590:exon19:c.G3971T:p.R1324I	.	.	.	.	.	.	2.49e-05	9.81e-05	0	0	0	3.02e-05	0	0	0.0001	.	0.0001	.	.	rs369723065	.	.	.	.	.	.	.	.	.	.	.	.	.	.	0.05	D
NF1 CTL6	chr19	chr19-18368829	KIAA1683	2	18368829	18368829	1	G	A	exonic	nonsynonymous SNV	no	KIAA1683:NM_001145304:exon4:c.C3265T:p.R1089C	0.0006	0.0023	.	.	.	.	0.0002	0.0019	0	0	0	1.57e-05	0	6.1e-05	0.0005	0.0016	.	.	.	rs147742506	COSM1741274;COSM1741273	1(urinary_tract)	.	.	.	.	.	.	.	.	.	.	.	.	0.03	D
NF1 CTL7	chr19	chr19-18376713	KIAA1683	2	18376713	18376713	1	G	A	exonic	nonsynonymous SNV	no	KIAA1683:NM_001145304:exon3:c.C1637T:p.S546F	0.0018	0.0015	0.0014	.	0.006	.	0.0089	0.0026	0.0022	0	0.0103	0.0141	0.0055	0.0008	0.0091	0.0018	0.013	.	.	rs61740749	.	.	.	.	.	.	.	.	.	.	.	.	.	.	0.04	D
DNF 3	chr11	chr11-1263272	MUC5B	2	1263272	1263272	1	C	T	exonic	nonsynonymous SNV	no	MUC5B:NM_002458:exon31:c.C5162T:p.T1721I	.	.	.	.	.	.	.	.	.	.	.	.	.	.	.	.	.	.	.	.	.	.	.	.	.	.	.	.	.	.	.	.	.	.	0	D
NF1 CTL4	chr11	chr11-1272173	MUC5B	2	1272173	1272173	1	C	T	exonic	nonsynonymous SNV	no	MUC5B:NM_002458:exon31:c.C14063T:p.T4688M	0.005	0.013	0.0058	.	0.004	.	0.0027	0.0134	0.0094	0	0	0.0015	0.0063	7.21e-05	0.0044	0.011	0.0013	.	.	rs185816733	.	.	.	.	.	.	.	.	.	.	.	.	.	.	0	D
DNF 10	chr2	chr2-15319162	NBAS	2	15319162	15319162	1	C	G	exonic	nonsynonymous SNV	no	NBAS:NM_015909:exon51:c.G6790C:p.D2264H	0.0026	0.0098	.	.	.	.	0.0009	0.0095	0.0005	0	0	3e-05	0	6.06e-05	0.0032	0.0086	0.0003	.	.	rs145372749	.	.	.	.	.	.	.	.	.	.	.	.	.	.	0	D
DNF 4	chr2	chr2-15470841	NBAS	2	15470841	15470841	1	T	C	exonic	nonsynonymous SNV	no	NBAS:NM_015909:exon36:c.A4228G:p.T1410A	0.0006	.	.	.	0.002	0.001	0.002	0.0003	8.7e-05	0	0.0014	0.0035	0	6.06e-05	0.0012	0.0002	0.0016	.	.	rs143724414	.	.	.	.	.	.	.	.	.	.	.	.	.	.	0	D
DNF 8	chr11	chr11-119045519	NLRX1	2	119045519	119045519	1	C	T	exonic	nonsynonymous SNV	no	NLRX1:NM_001282143:exon6:c.C1207T:p.R403C	0.0004	.	0.0029	.	.	.	5.79e-05	0	0.0003	0	0	4.51e-05	0	6.06e-05	.	.	.	.	.	rs184320871	.	.	.	.	.	.	.	.	.	.	.	.	.	.	0.01	D
DNF 9	chr11	chr11-119050729	NLRX1	2	119050729	119050729	1	C	T	exonic	nonsynonymous SNV	no	NLRX1:NM_001282143:exon7:c.C1999T:p.R667W	.	.	.	.	.	.	.	.	.	.	.	.	.	.	.	.	.	.	.	.	.	.	.	.	.	.	.	.	.	.	.	.	.	.	0.02	D
DNF 7	chr7	chr7-82581433	PCLO	2	82581433	82581433	1	T	G	exonic	nonsynonymous SNV	no	PCLO:NM_014510:exon5:c.A8836C:p.K2946Q	.	.	.	.	.	.	1.66e-05	0	0	0	0	3e-05	0	0	0.0002	.	0.0002	.	.	rs373497969	.	.	.	.	.	.	.	.	.	.	.	.	.	.	0	D
NF1 CTL6	chr7	chr7-82583469	PCLO	2	82583469	82583469	1	G	A	exonic	nonsynonymous SNV	no	PCLO:NM_014510:exon5:c.C6800T:p.S2267F	0.0072	0.026	0.0014	.	.	.	0.0022	0.0252	0.001	0	0	0.0001	0.0022	6.06e-05	0.0072	0.023	0.0001	0.011	.	rs115406962	.	.	.	.	.	.	.	.	.	.	.	.	.	.	0	D
DNF 1	chr3	chr3-38770143	SCN10A	2	38770143	38770143	1	G	A	exonic	nonsynonymous SNV	no	SCN10A:NM_001293307:exon14:c.C2236T:p.R746C	.	.	.	.	.	.	5.77e-05	0.0003	0	0	0	3e-05	0	0.0001	0.0002	0.0005	.	.	.	rs140158387	.	.	.	.	.	.	.	.	.	.	.	.	.	.	0	D
NF1 CTL7	chr3	chr3-38835461	SCN10A	2	38835461	38835461	1	C	A	exonic	nonsynonymous SNV	no	SCN10A:NM_001293306:exon1:c.G41T:p.R14L	0.0012	.	0.0014	.	0.005	.	0.0019	0.0002	0.0009	0	0.0009	0.0032	0	0.0003	0.0022	0.0005	0.003	.	.	rs141207048	.	.	.	.	.	.	.	.	.	.	.	.	.	.	0	D
NF1 CTL6	chr3	chr3-164735584	SI	2	164735584	164735584	1	G	A	exonic	nonsynonymous SNV	no	SI:NM_001041:exon30:c.C3598T:p.P1200S	0.0016	0.0061	.	.	.	.	0.0004	0.004	8.79e-05	0	0	1.53e-05	0	0	0.0012	0.0036	.	0.011	.	rs78013297	.	.	.	.	.	.	.	.	.	.	.	.	.	.	0.01	D
DNF 6	chr3	chr3-164735595	SI	2	164735595	164735596	1	AT	-	exonic	frameshift deletion	no	SI:NM_001041:exon30:c.3586_3587del:p.M1196fs	.	.	.	.	.	.	2.52e-05	0	8.78e-05	0	0	3.06e-05	0	0	.	.	.	.	.	.	.	.	.	.	.	.	.	.	.	.	.	.	.	.	.	.
DNF 4	chr15	chr15-31318422	TRPM1	2	31318422	31318422	2	C	G	exonic	nonsynonymous SNV	no	TRPM1:NM_001252020:exon26:c.G3600C:p.Q1200H	0.0012	.	0.0014	.	0.004	0.001	0.0037	0.0009	0.0015	0	0.0014	0.0053	0.0078	0.003	0.0032	0.0012	0.0042	.	.	rs182549235	.	.	unknown	not_provided	single	RCV000154020.2	MedGen	CN221809	.	.	.	.	.	.	0	D
DNF 6	chr15	chr15-31318422	TRPM1	2	31318422	31318422	2	C	G	exonic	nonsynonymous SNV	no	TRPM1:NM_001252020:exon26:c.G3600C:p.Q1200H	0.0012	.	0.0014	.	0.004	0.001	0.0037	0.0009	0.0015	0	0.0014	0.0053	0.0078	0.003	0.0032	0.0012	0.0042	.	.	rs182549235	.	.	unknown	not_provided	single	RCV000154020.2	MedGen	CN221809	.	.	.	.	.	.	0	D
DNF 10	chr19	chr19-21476912	ZNF708	2	21476912	21476912	1	C	T	exonic	nonsynonymous SNV	no	ZNF708:NM_001297561:exon3:c.G664A:p.G222S	0.0054	0.02	0.0014	.	.	.	0.0015	0.0179	0.0011	0	0	3.05e-05	0	0	0.005	0.015	0.0001	0.022	.	rs112819776	.	.	.	.	.	.	.	.	.	.	.	.	.	.	0.03	D
DNF 2	chr19	chr19-21477133	ZNF708	2	21477133	21477133	1	G	A	exonic	nonsynonymous SNV	no	ZNF708:NM_001297561:exon3:c.C443T:p.T148M	0.0008	.	.	0.001	0.001	0.002	0.0019	0.0004	8.7e-05	0.0001	0.0061	0.0021	0.0011	0.0023	0.001	.	0.0015	.	.	rs148687204	COSM287007	1(large_intestine)	.	.	.	.	.	.	.	.	.	.	.	.	0.05	D
NF1-1	chr2	chr2-111551725	ACOXL	2	111551725	111551725	1	G	A	exonic	nonsynonymous SNV	no	ACOXL:NM_001142807:exon5:c.G319A:p.E107K	0.0086	.	0.0043	0.001	0.007	0.033	0.0072	0.0012	0.0054	0.0001	0.0036	0.0048	0.0101	0.0267	0.0031	0.0003	0.0045	0.022	.	rs150003283	COSM1181633;COSM1181632	1(large_intestine)	.	.	.	.	.	.	.	.	.	.	.	.	0.04	D
NF1-4	chr2	chr2-111875391	ACOXL	2	111875391	111875391	1	T	C	exonic	stoploss	no	ACOXL:NM_001142807:exon18:c.T1741C:p.X581Q	0.0084	0.03	0.0029	.	.	.	0.0022	0.0289	0	0	0	0	0.0054	0.0003	.	.	.	0.022	.	rs150464195	.	.	.	.	.	.	.	.	.	.	.	.	.	.	.	.
spDNF 6	chr15	chr15-86124711	AKAP13	2	86124711	86124711	1	G	T	exonic	nonsynonymous SNV	no	AKAP13:NM_006738:exon7:c.G3412T:p.D1138Y,AKAP13:NM_007200:exon7:c.G3412T:p.D1138Y	.	.	.	.	.	.	0.0005	9.61e-05	0	0	0.0008	0.0008	0	0	0.0007	0.0002	0.0009	.	.	rs140372827	.	.	.	.	.	.	.	.	.	.	.	.	.	.	0	D
NF1-6	chr15	chr15-86123457	AKAP13	2	86123457	86123457	1	G	T	exonic	nonsynonymous SNV	no	AKAP13:NM_006738:exon7:c.G2158T:p.D720Y,AKAP13:NM_007200:exon7:c.G2158T:p.D720Y	0.0028	0.011	.	.	.	.	0.0015	0.017	0.0007	0	0	0	0	0	0.0066	0.019	.	.	.	rs115899691	.	.	.	.	.	.	.	.	.	.	.	.	.	.	0.03	D
spDNF 3	chr12	chr12-4737404	AKAP3	2	4737404	4737404	2	C	T	exonic	nonsynonymous SNV	no	AKAP3:NM_001278309:exon5:c.G664A:p.E222K,AKAP3:NM_006422:exon5:c.G664A:p.E222K	0.0006	.	.	.	0.003	.	0.0039	0.0008	0.001	0	0.0104	0.0057	0.0055	0	0.0049	0.0014	0.0067	.	0.016	rs71579261	.	.	.	.	.	.	.	.	.	.	.	.	.	.	0.04	D
NF1-5	chr12	chr12-4737404	AKAP3	2	4737404	4737404	2	C	T	exonic	nonsynonymous SNV	no	AKAP3:NM_001278309:exon5:c.G664A:p.E222K,AKAP3:NM_006422:exon5:c.G664A:p.E222K	0.0006	.	.	.	0.003	.	0.0039	0.0008	0.001	0	0.0104	0.0057	0.0055	0	0.0049	0.0014	0.0067	.	0.016	rs71579261	.	.	.	.	.	.	.	.	.	.	.	.	.	.	0.04	D
spDNF 3	chr19	chr19-49969403	ALDH16A1	2	49969403	49969403	1	C	T	exonic	nonsynonymous SNV	no	ALDH16A1:NM_001145396:exon13:c.C1648T:p.R550C,ALDH16A1:NM_153329:exon14:c.C1801T:p.R601C	0.001	.	.	.	0.005	.	0.0016	0.0011	0	0	0.0526	0.0024	0.006	0.0003	0.0001	.	0.0001	.	.	rs201175681	COSM3389210	1(pancreas)	.	.	.	.	.	.	.	.	.	.	.	.	0.05	D
spDNF 6	chr19	chr19-49967454	ALDH16A1	2	49967454	49967454	1	C	T	exonic	nonsynonymous SNV	no	ALDH16A1:NM_001145396:exon9:c.C1112T:p.T371M,ALDH16A1:NM_153329:exon10:c.C1265T:p.T422M	.	.	.	.	.	.	0.0008	0	0.0005	0.0015	0.0002	0.0011	0	0	0.001	0.0002	0.0014	.	.	rs143098791	.	.	.	.	.	.	.	.	.	.	.	.	.	.	0	D
spDNF 10	chr19	chr19-17396602	ANKLE1	2	17396602	17396602	1	G	A	exonic	nonsynonymous SNV	no	ANKLE1:NM_001278443:exon8:c.G1700A:p.R567Q	.	.	.	.	.	.	1.66e-05	0	0	0	0	3.03e-05	0	0	0.0001	.	0.0001	.	.	rs374646433	.	.	.	.	.	.	.	.	.	.	.	.	.	.	0.01	D
spDNF 3	chr19	chr19-17397487	ANKLE1	2	17397487	17397487	1	G	T	exonic	nonsynonymous SNV	no	ANKLE1:NM_001278444:exon8:c.G1919T:p.C640F	.	.	.	.	.	.	.	.	.	.	.	.	.	.	.	.	.	.	.	.	.	.	.	.	.	.	.	.	.	.	.	.	.	.	.	.
spDNF 8	chr1	chr1-161019342	ARHGAP30	2	161019342	161019342	1	C	T	exonic	nonsynonymous SNV	no	ARHGAP30:NM_001287602:exon7:c.G1027A:p.E343K	.	.	.	.	.	.	.	.	.	.	.	.	.	.	.	.	.	.	.	.	.	.	.	.	.	.	.	.	.	.	.	.	.	.	0	D
spDNF 9	chr1	chr1-161019368	ARHGAP30	2	161019368	161019368	1	G	A	exonic	nonsynonymous SNV	no	ARHGAP30:NM_001287602:exon7:c.C1001T:p.S334F,ARHGAP30:NM_001287600:exon10:c.C1088T:p.S363F,ARHGAP30:NM_001025598:exon11:c.C1532T:p.S511F,ARHGAP30:NM_181720:exon11:c.C1532T:p.S511F	.	.	.	.	.	.	.	.	.	.	.	.	.	.	.	.	.	.	.	.	.	.	.	.	.	.	.	.	.	.	.	.	.	.	0.01	D
NF1-2	chr19	chr19-1788909	ATP8B3	2	1788909	1788909	1	C	T	exonic	nonsynonymous SNV	no	ATP8B3:NM_001178002:exon24:c.G2945A:p.G982D,ATP8B3:NM_138813:exon24:c.G3056A:p.G1019D	0.0012	.	0.0014	.	0.004	0.001	0.0051	0.0008	0.0027	0	0.0004	0.0083	0	0.0017	0.0036	0.0005	0.0052	.	.	rs202137046	.	.	.	.	.	.	.	.	.	.	.	.	.	.	0	D
NF1-7	chr19	chr19-1787146	ATP8B3	2	1787146	1787146	1	G	-	exonic	frameshift deletion	no	ATP8B3:NM_001178002:exon25:c.2998delC:p.L1000fs,ATP8B3:NM_138813:exon25:c.3109delC:p.L1037fs
NF1-3	chr7	chr7-7278013	C1GALT1	2	7278013	7278025	1	CAAAGTGTTGTTT	-	exonic	frameshift deletion	no	C1GALT1:NM_020156:exon3:c.348_360del:p.N116fs
NF1-7	chr7	chr7-7277975	C1GALT1	2	7277975	7277975	1	G	T	exonic	nonsynonymous SNV	no	C1GALT1:NM_020156:exon3:c.G310T:p.A104S	.	.	.	.	.	.	8.26e-06	.	.	.	.	.	.	.	0.0001	.	0.0001	.	.	rs145917767	.	.	.	.	.	.	.	.	.	.	.	.	.	.	0.02	D
DNF 1	chr7	chr7-48086151	C7orf57	2	48086151	48086151	1	G	A	exonic	nonsynonymous SNV	no	C7orf57:NM_001267865:exon4:c.G79A:p.D27N,C7orf57:NM_001267866:exon4:c.G79A:p.D27N,C7orf57:NM_001100159:exon5:c.G445A:p.D149N	0.0052	.	0.01	.	0.017	0.002	0.0093	0.0019	0.0066	0	0.0087	0.0138	0.009	0.0024	0.0089	0.0013	0.012	.	.	rs111480809	.	.	.	.	.	.	.	.	.	.	.	.	.	.	0.04	D
spDNF 10	chr7	chr7-48086210	C7orf57	2	48086210	48086210	1	A	C	exonic	nonsynonymous SNV	no	C7orf57:NM_001267865:exon4:c.A138C:p.K46N,C7orf57:NM_001267866:exon4:c.A138C:p.K46N,C7orf57:NM_001100159:exon5:c.A504C:p.K168N	.	.	.	.	.	.	3.09e-05	0.0004	0	0	0	0	0	0	.	.	.	.	.	.	.	.	.	.	.	.	.	.	.	.	.	.	.	.	0.01	D
spDNF 10	chr2	chr2-74709256	CCDC142	2	74709256	74709256	1	G	C	exonic	nonsynonymous SNV	no	CCDC142:NM_032779:exon1:c.C709G:p.R237G	0.0026	0.0045	0.0043	.	.	0.0041	0.002	0.0086	0.001	0	0	0.0009	0.0046	0.0046	0.0029	0.0061	0.0013	.	.	rs139980577	.	.	.	.	.	.	.	.	.	.	.	.	.	.	0.01	D
spDNF 5	chr2	chr2-74709208	CCDC142	2	74709208	74709208	1	C	T	exonic	nonsynonymous SNV	no	CCDC142:NM_032779:exon1:c.G757A:p.E253K	.	.	.	.	.	.	0.0017	0.0002	0.0006	0	0.0008	0.003	0.0012	0	0.0012	0.0002	0.0017	.	.	rs141622267	.	.	.	.	.	.	.	.	.	.	.	.	.	.	0.05	D
spDNF 10	chr6	chr6-74519877	CD109	2	74519877	74519877	2	G	A	exonic	nonsynonymous SNV	no	CD109:NM_001159588:exon26:c.G3295A:p.G1099S,CD109:NM_001159587:exon27:c.G3526A:p.G1176S,CD109:NM_133493:exon27:c.G3526A:p.G1176S	0.0026	0.0091	0.0014	.	.	.	0.0008	0.0093	8.86e-05	0	0	1.52e-05	0	0	0.0027	0.0077	0.0001	.	.	rs150268193	.	.	.	.	.	.	.	.	.	.	.	.	.	.	0	D
NF1-4	chr6	chr6-74519877	CD109	2	74519877	74519877	2	G	A	exonic	nonsynonymous SNV	no	CD109:NM_001159588:exon26:c.G3295A:p.G1099S,CD109:NM_001159587:exon27:c.G3526A:p.G1176S,CD109:NM_133493:exon27:c.G3526A:p.G1176S	0.0026	0.0091	0.0014	.	.	.	0.0008	0.0093	8.86e-05	0	0	1.52e-05	0	0	0.0027	0.0077	0.0001	.	.	rs150268193	.	.	.	.	.	.	.	.	.	.	.	.	.	.	0	D
spDNF 7	chr2	chr2-233404771	CHRNG	2	233404771	233404771	2	G	A	exonic	nonsynonymous SNV	no	CHRNG:NM_005199:exon2:c.G125A:p.R42Q	0.0006	.	0.0029	.	0.001	.	0.0025	0.0005	0.001	0.0001	0.0003	0.0042	0.0022	0	0.0023	0.0005	0.0033	.	.	rs148468628	.	.	.	.	.	.	.	.	.	.	.	.	.	.	0.01	D
NF1-3	chr2	chr2-233404771	CHRNG	2	233404771	233404771	2	G	A	exonic	nonsynonymous SNV	no	CHRNG:NM_005199:exon2:c.G125A:p.R42Q	0.0006	.	0.0029	.	0.001	.	0.0025	0.0005	0.001	0.0001	0.0003	0.0042	0.0022	0	0.0023	0.0005	0.0033	.	.	rs148468628	.	.	.	.	.	.	.	.	.	.	.	.	.	.	0.01	D
spDNF 10	chr18	chr18-627190	CLUL1	2	627190	627190	2	G	A	exonic	nonsynonymous SNV	no	CLUL1:NM_014410:exon5:c.G517A:p.E173K,CLUL1:NM_199167:exon5:c.G517A:p.E173K,CLUL1:NM_001289036:exon7:c.G673A:p.E225K	0.0034	0.013	.	.	.	.	0.0016	0.0184	0.001	0	0	0.0001	0	0	0.0066	0.02	0.0004	.	.	rs146434876	.	.	.	.	.	.	.	.	.	.	.	.	.	.	0.03	D
NF1-6	chr18	chr18-627190	CLUL1	2	627190	627190	2	G	A	exonic	nonsynonymous SNV	no	CLUL1:NM_014410:exon5:c.G517A:p.E173K,CLUL1:NM_199167:exon5:c.G517A:p.E173K,CLUL1:NM_001289036:exon7:c.G673A:p.E225K	0.0034	0.013	.	.	.	.	0.0016	0.0184	0.001	0	0	0.0001	0	0	0.0066	0.02	0.0004	.	.	rs146434876	.	.	.	.	.	.	.	.	.	.	.	.	.	.	0.03	D
spDNF 10	chr3	chr3-130284063	COL6A6	2	130284063	130284063	1	T	C	exonic	nonsynonymous SNV	no	COL6A6:NM_001102608:exon3:c.T887C:p.I296T	0.01	0.036	0.0043	.	.	.	0.0023	0.0255	0.0011	0.0001	0	7.49e-05	0.0022	6.06e-05	0.008	0.025	.	0.011	.	rs139500727	.	.	.	.	.	.	.	.	.	.	.	.	.	.	0	D
spDNF 5	chr3	chr3-130282319	COL6A6	2	130282319	130282319	1	G	A	exonic	nonsynonymous SNV	no	COL6A6:NM_001102608:exon2:c.G472A:p.G158R	.	.	.	.	.	.	4.14e-05	0.0002	0	0	0	4.5e-05	0	0	.	.	.	.	.	.	.	.	.	.	.	.	.	.	.	.	.	.	.	.	0.04	D
NF1-1	chr17	chr17-61895604	DDX42	2	61895604	61895604	1	A	C	exonic	nonsynonymous SNV	no	DDX42:NM_203499:exon18:c.A2663C:p.E888A,DDX42:NM_007372:exon19:c.A2663C:p.E888A	.	.	.	.	.	.	0.0002	9.86e-05	8.67e-05	0.0001	0	0.0002	0	0.0002	.	.	.	.	.	rs200701706	.	.	.	.	.	.	.	.	.	.	.	.	.	.	0.01	D
NF1-7	chr17	chr17-61895421	DDX42	2	61895421	61895421	1	G	A	exonic	nonsynonymous SNV	no	DDX42:NM_203499:exon18:c.G2480A:p.R827Q,DDX42:NM_007372:exon19:c.G2480A:p.R827Q	.	.	.	.	.	.	4.14e-05	9.72e-05	0	0	0	6.02e-05	0	0	.	.	.	.	.	.	COSM1203264	1(large_intestine)	.	.	.	.	.	.	.	.	.	.	.	.	0.02	D
spDNF 2	chr16	chr16-68011576	DPEP3	2	68011576	68011576	1	C	T	exonic	nonsynonymous SNV	no	DPEP3:NM_001129758:exon6:c.G988A:p.D330N,DPEP3:NM_022357:exon6:c.G988A:p.D330N	0.0018	0.0008	.	.	0.008	.	0.0071	0.0018	0.005	0	0.0075	0.0108	0.0042	0.0005	0.0085	0.0018	0.012	.	.	rs113700215	.	.	.	.	.	.	.	.	.	.	.	.	.	.	0.01	D
spDNF 3	chr16	chr16-68010019	DPEP3	2	68010019	68010019	1	G	A	exonic	nonsynonymous SNV	no	DPEP3:NM_001129758:exon9:c.C1279T:p.R427W,DPEP3:NM_022357:exon9:c.C1282T:p.R428W	.	.	.	.	.	.	2.47e-05	0	0	0	0	3e-05	0	6.06e-05	.	.	.	.	.	.	.	.	.	.	.	.	.	.	.	.	.	.	.	.	0	D
spDNF 4	chr11	chr11-117667923	DSCAML1	2	117667923	117667923	2	C	A	exonic	nonsynonymous SNV	no	DSCAML1:NM_020693:exon1:c.G52T:p.A18S	0.0004	0.0008	.	.	0.001	.	0.0036	0.0007	0	0	0.0602	0.0043	0.0174	0	0.0005	.	0.0008	.	.	rs200261504	.	.	.	.	.	.	.	.	.	.	.	.	.	.	.	.
spDNF 8	chr11	chr11-117667923	DSCAML1	2	117667923	117667923	2	C	A	exonic	nonsynonymous SNV	no	DSCAML1:NM_020693:exon1:c.G52T:p.A18S	0.0004	0.0008	.	.	0.001	.	0.0036	0.0007	0	0	0.0602	0.0043	0.0174	0	0.0005	.	0.0008	.	.	rs200261504	.	.	.	.	.	.	.	.	.	.	.	.	.	.	.	.
spDNF 10	chr17	chr17-28405349	EFCAB5	2	28405349	28405349	1	C	T	exonic	stopgain	no	EFCAB5:NM_198529:exon15:c.C2854T:p.Q952X	0.005	0.019	.	.	.	.	0.0012	0.0113	0.0016	0	0	0.0001	0	6.06e-05	0.0034	0.011	.	.	.	rs73274829	.	.	.	.	.	.	.	.	.	.	.	.	.	.	0.03	D
NF1-4	chr17	chr17-28400689	EFCAB5	2	28400689	28400689	1	T	-	exonic	frameshift deletion	no	EFCAB5:NM_001145053:exon15:c.2552delT:p.L851fs	.	.	.	.	.	.	0.0002	0.0014	0	0	0	0	0	0	0.0005	0.0016	.	.	.	.	.	.	.	.	.	.	.	.	.	.	.	.	.	.	.	.
spDNF 3	chr2	chr2-99988117	EIF5B	2	99988117	99988119	1	AGA	-	exonic	frameshift deletion	no	EIF5B:NM_015904:exon9:c.1478_1478del:p.E493fs	0.0012	.	.	.	0.005	0.001	0.0033	0.0008	0.0024	0.0004	0.0043	0.0049	0.0012	0.0001	0.01	0.0073	0.012	.	.	rs564773049	.	.	.	.	.	.	.	.	.	.	.	.	.	.	.	.
NF1-6	chr2	chr2-99993019	EIF5B	2	99993019	99993019	1	A	G	exonic	nonsynonymous SNV	no	EIF5B:NM_015904:exon10:c.A1762G:p.S588G	0.003	.	0.0086	.	0.0089	.	0.0036	0.0013	0.0044	0	0.0002	0.0054	0.0033	6.06e-05	0.005	0.001	0.0069	.	0.033	rs111801819	.	.	.	.	.	.	.	.	.	.	.	.	.	.	.	.
spDNF 4	chr15	chr15-82574734	FAM154B	2	82574734	82574735	1	AC	-	exonic	frameshift deletion	no	FAM154B:NM_001008226:exon3:c.528_529del:p.Q176fs	0.0012	.	.	.	0.006	.	0.0058	0.0017	0.0014	0	0.0126	0.0086	0.0055	0.0002	0.0071	0.0026	0.0094	.	.	rs531481065	.	.	.	.	.	.	.	.	.	.	.	.	.	.	.	.
NF1-4	chr15	chr15-82574549	FAM154B	2	82574549	82574549	1	A	G	exonic	nonsynonymous SNV	no	FAM154B:NM_001008226:exon3:c.A343G:p.T115A	0.0036	0.014	.	.	.	.	0.0014	0.0127	0.0003	0	0	0.0004	0	0.0002	0.0052	0.015	0.0002	0.022	.	rs77543355	.	.	.	.	.	.	.	.	.	.	.	.	.	.	0.01	D
NF1-3	chr9	chr9-34724905	FAM205A	2	34724905	34724905	1	G	A	exonic	nonsynonymous SNV	no	FAM205A:NM_001141917:exon4:c.C2332T:p.R778W	0.001	.	0.0029	.	0.003	.	0.002	0.0006	0.0051	0	0.0049	0.0036	0.0042	0.0001	.	.	.	.	.	rs200921257	.	.	.	.	.	.	.	.	.	.	.	.	.	.	0	D
NF1-4	chr9	chr9-34725037	FAM205A	2	34725037	34725037	1	G	A	exonic	nonsynonymous SNV	no	FAM205A:NM_001141917:exon4:c.C2200T:p.H734Y	0.0002	.	.	.	0.001	.	0.0006	0.0004	0	0	0.0006	0.0011	0	0.0003	.	.	.	.	.	rs200466862	.	.	.	.	.	.	.	.	.	.	.	.	.	.	0.03	D
NF1-4	chr1	chr1-15578286	FHAD1	2	15578286	15578286	1	G	T	exonic	nonsynonymous SNV	no	FHAD1:NM_052929:exon2:c.G6T:p.K2N	0.001	0.0038	.	.	.	.	0.0002	0.0023	0	0	0	0	0	0	.	.	.	.	.	rs116423526	.	.	.	.	.	.	.	.	.	.	.	.	.	.	0	D
NF1-4	chr1	chr1-15578287	FHAD1	2	15578287	15578287	1	G	T	exonic	nonsynonymous SNV	no	FHAD1:NM_052929:exon2:c.G7T:p.A3S	0.001	0.0038	.	.	.	.	0.0002	0.0023	0	0	0	0	0	0	.	.	.	.	.	rs140973531	.	.	.	.	.	.	.	.	.	.	.	.	.	.	0.02	D
NF1-6	chr1	chr1-15684760	FHAD1	2	15684760	15684760	1	A	G	exonic	nonsynonymous SNV	no	FHAD1:NM_052929:exon20:c.A2651G:p.E884G	0.0028	0.0098	0.0014	.	.	.	0.0005	0.0055	0	0	0	0	0	0	.	.	.	.	.	rs61742520	.	.	.	.	.	.	.	.	.	.	.	.	.	.	0.04	D
spDNF 3	chr2	chr2-75914985	GCFC2	2	75914985	75914985	2	A	T	exonic	nonsynonymous SNV	no	GCFC2:NM_001201334:exon11:c.T1151A:p.I384N,GCFC2:NM_003203:exon11:c.T1658A:p.I553N	0.0044	.	0.0029	.	0.008	0.012	0.009	0.0011	0.0022	0	0.021	0.011	0.011	0.0106	0.0065	0.0014	0.0091	.	0.025	rs41286003	.	.	.	.	.	.	.	.	.	.	.	.	.	.	0	D
NF1-1	chr2	chr2-75914985	GCFC2	2	75914985	75914985	2	A	T	exonic	nonsynonymous SNV	no	GCFC2:NM_001201334:exon11:c.T1151A:p.I384N,GCFC2:NM_003203:exon11:c.T1658A:p.I553N	0.0044	.	0.0029	.	0.008	0.012	0.009	0.0011	0.0022	0	0.021	0.011	0.011	0.0106	0.0065	0.0014	0.0091	.	0.025	rs41286003	.	.	.	.	.	.	.	.	.	.	.	.	.	.	0	D
spDNF 4	chr3	chr3-100373969	GPR128	2	100373969	100373969	1	G	C	exonic	nonsynonymous SNV	no	GPR128:NM_032787:exon12:c.G1670C:p.R557T	.	.	.	.	.	.	4.13e-05	0	0	0	0	7.52e-05	0	0	0.0001	.	0.0001	.	.	rs148792002	.	.	.	.	.	.	.	.	.	.	.	.	.	.	0.02	D
spDNF 5	chr3	chr3-100356168	GPR128	2	100356168	100356168	1	C	G	exonic	nonsynonymous SNV	no	GPR128:NM_032787:exon6:c.C620G:p.T207R	.	.	.	.	.	.	3.3e-05	0	0	0	0	6e-05	0	0	.	.	.	.	.	.	.	.	.	.	.	.	.	.	.	.	.	.	.	.	0	D
NF1-4	chr5	chr5-178413201	GRM6	2	178413201	178413201	1	G	C	exonic	nonsynonymous SNV	no	GRM6:NM_000843:exon8:c.C2054G:p.S685W	.	.	.	.	.	.	0.001	0.0105	0.0011	0	0	0	0.0023	0	0.0026	0.0077	.	.	.	rs144657366	.	.	.	.	.	.	.	.	.	.	.	.	.	.	0	D
NF1-7	chr5	chr5-178413934	GRM6	2	178413934	178413934	1	G	A	exonic	nonsynonymous SNV	no	GRM6:NM_000843:exon7:c.C1405T:p.R469W	.	.	.	.	.	.	0.0002	9.74e-05	0	0.0003	0	0.0002	0	0.0002	0.0002	.	0.0002	.	.	rs202061203	.	.	.	.	.	.	.	.	.	.	.	.	.	.	0.01	D
spDNF 2	chr6	chr6-135358334	HBS1L	2	135358334	135358334	2	G	A	exonic	nonsynonymous SNV	no	HBS1L:NM_001145207:exon5:c.C1261T:p.R421C	0.002	0.0008	0.0014	.	0.003	0.0051	0.0014	0.0009	0	0	0.0012	0.0022	0	0.0008	.	.	.	.	.	rs193183969	.	.	.	.	.	.	.	.	.	.	.	.	.	.	0	D
NF1-2	chr6	chr6-135358334	HBS1L	2	135358334	135358334	2	G	A	exonic	nonsynonymous SNV	no	HBS1L:NM_001145207:exon5:c.C1261T:p.R421C	0.002	0.0008	0.0014	.	0.003	0.0051	0.0014	0.0009	0	0	0.0012	0.0022	0	0.0008	.	.	.	.	.	rs193183969	.	.	.	.	.	.	.	.	.	.	.	.	.	.	0	D
NF1-5	chr6	chr6-27107110	HIST1H4I	2	27107110	27107110	1	G	A	exonic	nonsynonymous SNV	no	HIST1H4I:NM_003495:exon1:c.G23A:p.G8D	.	.	.	.	.	.	.	.	.	.	.	.	.	.	.	.	.	.	.	.	.	.	.	.	.	.	.	.	.	.	.	.	.	.	0	D
spDNF 7	chr6	chr6-27841165	HIST1H4L	2	27841165	27841165	1	C	T	exonic	nonsynonymous SNV	no	HIST1H4L:NM_003546:exon1:c.G124A:p.G42R	.	.	.	.	.	.	.	.	.	.	.	.	.	.	.	.	.	.	.	.	.	.	.	.	.	.	.	.	.	.	.	.	.	.	0.02	D
spDNF 7	chr1	chr1-22173967	HSPG2	2	22173967	22173967	1	G	A	exonic	nonsynonymous SNV	no	HSPG2:NM_001291860:exon62:c.C8047T:p.R2683W,HSPG2:NM_005529:exon62:c.C8044T:p.R2682W	0.0002	.	.	.	0.001	.	0.0018	0.0004	0.0003	0	0.0024	0.0028	0.0011	0.0004	0.0019	0.0002	0.0028	.	.	rs142458572	.	.	.	.	.	.	.	.	.	.	.	.	.	.	0.02	D
NF1-3	chr1	chr1-22182115	HSPG2	2	22182115	22182115	1	G	A	exonic	nonsynonymous SNV	no	HSPG2:NM_001291860:exon46:c.C5758T:p.R1920C,HSPG2:NM_005529:exon46:c.C5755T:p.R1919C	0.002	.	0.0014	0.001	0.008	.	0.0086	0.0027	0.0029	0	0.0353	0.0144	0.0035	0	0.0064	0.0021	0.0087	.	.	rs2229474	.	.	.	.	.	.	.	.	.	.	.	.	.	.	0.01	D
spDNF 2	chr3	chr3-151155690	IGSF10	2	151155690	151155690	1	C	T	exonic	nonsynonymous SNV	no	IGSF10:NM_001178145:exon2:c.G740A:p.G247E,IGSF10:NM_001178146:exon2:c.G596A:p.G199E,IGSF10:NM_178822:exon6:c.G6659A:p.G2220E	.	.	.	.	.	.	.	.	.	.	.	.	.	.	.	.	.	.	.	.	.	.	.	.	.	.	.	.	.	.	.	.	.	.	0	D
spDNF 7	chr3	chr3-151161330	IGSF10	2	151161330	151161330	1	T	A	exonic	nonsynonymous SNV	no	IGSF10:NM_178822:exon5:c.A5405T:p.D1802V	0.001	.	0.0014	.	0.004	.	0.0027	0.001	0.001	0	0.0009	0.0038	0	0.0027	0.0041	0.002	0.0051	.	.	rs35736581	.	.	.	.	.	.	.	.	.	.	.	.	.	.	.	.
spDNF 4	chr17	chr17-73751812	ITGB4	2	73751812	73751812	1	C	T	exonic	nonsynonymous SNV	no	ITGB4:NM_001005619:exon34:c.C4538T:p.T1513M,ITGB4:NM_001005731:exon34:c.C4379T:p.T1460M,ITGB4:NM_000213:exon35:c.C4589T:p.T1530M	0.001	0.0038	.	.	.	.	0.0003	0.0033	0.0002	0	0	4.6e-05	0	6.06e-05	0.0011	0.0032	.	.	.	rs140575355	.	.	.	.	.	.	.	.	.	.	.	.	.	.	0	D
spDNF 8	chr17	chr17-73738809	ITGB4	2	73738809	73738809	1	C	T	exonic	nonsynonymous SNV	no	ITGB4:NM_001005619:exon24:c.C2929T:p.R977C,ITGB4:NM_000213:exon25:c.C2929T:p.R977C,ITGB4:NM_001005731:exon25:c.C2929T:p.R977C	0.0014	.	0.0029	.	0.003	0.002	0.0028	0.0005	0.0012	0.0001	0.0015	0.0031	0.0012	0.0065	0.0027	0.0007	0.0037	.	.	rs145976111	.	.	.	.	.	.	.	.	.	.	.	.	.	.	0	D
spDNF 2	chr8	chr8-145692918	KIFC2	2	145692918	145692918	2	G	A	exonic	nonsynonymous SNV	no	KIFC2:NM_145754:exon5:c.G520A:p.E174K	0.0034	.	0.0086	.	0.011	.	0.0086	0.0021	0.0053	0	0.0098	0.0128	0.0082	0.0009	0.0074	0.0032	0.0095	.	0.016	rs35968570	.	.	.	.	.	.	.	.	.	.	.	.	.	.	0.01	D
spDNF 9	chr8	chr8-145692918	KIFC2	2	145692918	145692918	2	G	A	exonic	nonsynonymous SNV	no	KIFC2:NM_145754:exon5:c.G520A:p.E174K	0.0034	.	0.0086	.	0.011	.	0.0086	0.0021	0.0053	0	0.0098	0.0128	0.0082	0.0009	0.0074	0.0032	0.0095	.	0.016	rs35968570	.	.	.	.	.	.	.	.	.	.	.	.	.	.	0.01	D
spDNF 10	chr7	chr7-151878670	KMT2C	2	151878670	151878670	1	T	A	exonic	nonsynonymous SNV	no	KMT2C:NM_170606:exon36:c.A6275T:p.D2092V	0.0008	0.003	.	.	.	.	0.0007	0.0075	0.0003	0	0	0	0	0	0.0028	0.0082	0.0001	.	.	rs140719911	COSM1581248;COSM1581247	1(haematopoietic_and_lymphoid_tissue)	untested	not_specified	not	RCV000121468.1	MedGen	CN169374	.	.	.	.	.	.	0.01	D
NF1-3	chr7	chr7-151902197	KMT2C	2	151902197	151902197	1	C	G	exonic	nonsynonymous SNV	no	KMT2C:NM_170606:exon25:c.G3955C:p.D1319H	0.0024	0.0008	0.0029	.	0.004	0.0051	0.0085	0.002	0.0026	0	0.0065	0.0106	0.0069	0.0128	0.005	0.0014	0.0069	.	.	rs138119145	.	.	untested	not_specified	not	RCV000121460.1	MedGen	CN169374	.	.	.	.	.	.	0	D
DNF 1	chr3	chr3-46658775	LOC100132146	2	46658775	46658775	1	C	T	exonic	stopgain	no	LOC100132146:NM_001195442:exon2:c.C136T:p.R46X	0.0052	.	0.013	.	0.015	0.002	0.0048	0.0054	0.0053	0	0	0.0097	0.0076	0.0025	.	.	.	.	.	rs148870990	.	.	.	.	.	.	.	.	.	.	.	.	.	.	.	.
spDNF 7	chr3	chr3-46658793	LOC100132146	2	46658793	46658793	1	C	T	exonic	nonsynonymous SNV	no	LOC100132146:NM_001195442:exon2:c.C154T:p.R52C	0.0004	0.0008	.	0.001	.	.	8.15e-05	0	0.0053	0	0	0	0	0	.	.	.	.	.	rs532929206	.	.	.	.	.	.	.	.	.	.	.	.	.	.	.	.
DNF 1	chr2	chr2-141298635	LRP1B	2	141298635	141298635	1	C	T	exonic	nonsynonymous SNV	no	LRP1B:NM_018557:exon45:c.G7420A:p.G2474S	0.0048	.	0.016	.	0.0099	0.0031	0.0058	0.0005	0.0049	0	0.002	0.0088	0.0066	0.0025	0.0065	0.0018	0.009	.	.	rs146867394	.	.	.	.	.	.	.	.	.	.	.	.	.	.	0.05	D
spDNF 10	chr2	chr2-141739804	LRP1B	2	141739804	141739804	1	G	A	exonic	nonsynonymous SNV	no	LRP1B:NM_018557:exon18:c.C2812T:p.R938C	.	.	.	.	.	.	.	.	.	.	.	.	.	.	.	.	.	.	.	.	COSM1007065	1(endometrium)	.	.	.	.	.	.	.	.	.	.	.	.	0.01	D
spDNF 10	chr12	chr12-85441102	LRRIQ1	2	85441102	85441102	1	C	G	exonic	nonsynonymous SNV	no	LRRIQ1:NM_001079910:exon6:c.C532G:p.Q178E	0.0004	0.0015	.	.	.	.	0.0002	0.0018	8.64e-05	0	0	1.5e-05	0.0011	0	0.0006	0.0018	.	.	.	rs139747623	.	.	.	.	.	.	.	.	.	.	.	.	.	.	0	D
NF1-4	chr12	chr12-85441133	LRRIQ1	2	85441133	85441134	1	CT	-	exonic	frameshift deletion	no	LRRIQ1:NM_001079910:exon6:c.563_564del:p.T188fs	.	.	.	.	.	.	1.65e-05	9.84e-05	0	0	0	1.5e-05	0	0	.	.	.	.	.	.	.	.	.	.	.	.	.	.	.	.	.	.	.	.	.	.
spDNF 4	chrX	chrX-38664744	MID1IP1	2	38664744	38664744	2	G	A	exonic	nonsynonymous SNV	no	MID1IP1:NM_001098791:exon2:c.G545A:p.G182D,MID1IP1:NM_001098790:exon3:c.G545A:p.G182D,MID1IP1:NM_021242:exon3:c.G545A:p.G182D	0.0021	.	0.0072	.	0.003	.	0.003	0.0001	0.0044	0	0.0008	0.0045	0	0	0.0026	0.0005	0.0037	.	.	rs143008624	.	.	.	.	.	.	.	.	.	.	.	.	.	.	0.01	D
spDNF 5	chrX	chrX-38664744	MID1IP1	2	38664744	38664744	2	G	A	exonic	nonsynonymous SNV	no	MID1IP1:NM_001098791:exon2:c.G545A:p.G182D,MID1IP1:NM_001098790:exon3:c.G545A:p.G182D,MID1IP1:NM_021242:exon3:c.G545A:p.G182D	0.0021	.	0.0072	.	0.003	.	0.003	0.0001	0.0044	0	0.0008	0.0045	0	0	0.0026	0.0005	0.0037	.	.	rs143008624	.	.	.	.	.	.	.	.	.	.	.	.	.	.	0.01	D
spDNF 10	chr7	chr7-73020045	MLXIPL	2	73020045	73020045	1	T	G	exonic	nonsynonymous SNV	no	MLXIPL:NM_032951:exon7:c.A874C:p.S292R,MLXIPL:NM_032952:exon7:c.A874C:p.S292R,MLXIPL:NM_032953:exon7:c.A874C:p.S292R,MLXIPL:NM_032954:exon7:c.A874C:p.S292R	0.0028	0.011	.	.	.	.	0.001	0.0122	8.88e-05	0	0	1.55e-05	0	6.17e-05	0.0047	0.014	.	0.011	.	rs6948907	.	.	.	.	.	.	.	.	.	.	.	.	.	.	0	D
spDNF 8	chr7	chr7-73008233	MLXIPL	2	73008233	73008233	1	G	A	exonic	nonsynonymous SNV	no	MLXIPL:NM_032951:exon17:c.C2521T:p.R841W,MLXIPL:NM_032952:exon17:c.C2464T:p.R822W,MLXIPL:NM_032953:exon17:c.C2515T:p.R839W,MLXIPL:NM_032954:exon17:c.C2458T:p.R820W	0.0014	.	0.0043	.	0.004	.	0.0055	0.0013	0.0037	0	0.0011	0.009	0.0022	0.0006	0.0068	0.0016	0.0094	.	0.0082	rs66489924	.	.	.	.	.	.	.	.	.	.	.	.	.	.	0.01	D
NF1-2	chr9	chr9-13126767	MPDZ	2	13126767	13126767	1	T	-	exonic	frameshift deletion	no	MPDZ:NM_001261406:exon32:c.4370delA:p.Q1457fs,MPDZ:NM_001261407:exon32:c.4370delA:p.Q1457fs,MPDZ:NM_003829:exon33:c.4469delA:p.Q1490fs	.	.	.	.	.	.	5.81e-05	0.0003	8.66e-05	0	0	1.5e-05	0	0.0001	0.0002	0.0006	.	.	.	.	.	.	.	.	.	.	.	.	.	.	.	.	.	.	.	.
NF1-3	chr9	chr9-13150558	MPDZ	2	13150558	13150558	1	A	C	exonic	nonsynonymous SNV	no	MPDZ:NM_001261406:exon25:c.T3582G:p.S1194R,MPDZ:NM_001261407:exon25:c.T3582G:p.S1194R,MPDZ:NM_003829:exon25:c.T3582G:p.S1194R	0.0014	0.0015	.	.	0.005	.	0.0053	0.0015	0.0006	0	0.0109	0.0079	0.0022	0.0005	0.0066	0.0013	0.009	.	.	rs188840960	.	.	.	.	.	.	.	.	.	.	.	.	.	.	0	D
spDNF 3	chr3	chr3-195505955	MUC4	2	195505955	195505955	1	C	T	exonic	nonsynonymous SNV	no	MUC4:NM_018406:exon2:c.G12496A:p.A4166T	0.0058	0.018	0.0014	.	0.001	0.0031	0.0014	0.006	0	0	0	0.0012	0	0.0004	.	.	.	.	.	rs55789594	.	.	.	.	.	.	.	.	.	.	.	.	.	.	.	.
spDNF 5	chr3	chr3-195512597	MUC4	2	195512597	195512597	1	G	A	exonic	nonsynonymous SNV	no	MUC4:NM_018406:exon2:c.C5854T:p.P1952S	.	.	.	.	.	.	0.0046	0	0.0059	0.0101	0.0024	0.0066	0	0.0037	.	.	.	.	.	rs6799339	.	.	.	.	.	.	.	.	.	.	.	.	.	.	.	.
NF1-6	chr21	chr21-42752030	MX2	2	42752030	42752030	1	G	A	exonic	nonsynonymous SNV	no	MX2:NM_002463:exon4:c.G529A:p.E177K	0.0056	0.021	.	.	.	.	0.0025	0.0254	0.001	0.0001	0	0.0002	0.0022	0.0005	0.0083	0.025	.	.	.	rs142234167	.	.	.	.	.	.	.	.	.	.	.	.	.	.	0.02	D
NF1-7	chr21	chr21-42770896	MX2	2	42770896	42770896	1	G	A	exonic	nonsynonymous SNV	no	MX2:NM_002463:exon9:c.G1222A:p.G408R	0.0016	0.0008	0.0029	.	0.005	.	0.004	0.0009	0.0016	0.0001	0.0026	0.0064	0.0022	0.0009	0.005	0.0011	0.007	.	0.0082	rs141083003	.	.	.	.	.	.	.	.	.	.	.	.	.	.	0.04	D
spDNF 2	chr19	chr19-3381971	NFIC	2	3381971	3381971	1	G	A	exonic	nonsynonymous SNV	no	NFIC:NM_001245002:exon2:c.G292A:p.G98S,NFIC:NM_001245004:exon2:c.G292A:p.G98S,NFIC:NM_001245005:exon2:c.G265A:p.G89S,NFIC:NM_005597:exon2:c.G292A:p.G98S,NFIC:NM_205843:exon2:c.G265A:p.G89S	.	.	.	.	.	.	0.0003	0.0005	0	0	0	0.0005	0.0011	6.08e-05	0.0006	0.0007	0.0006	.	.	rs146638960	.	.	.	.	.	.	.	.	.	.	.	.	.	.	0	D
NF1-3	chr19	chr19-3453897	NFIC	2	3453897	3453897	1	C	T	exonic	nonsynonymous SNV	no	NFIC:NM_001245002:exon9:c.C1406T:p.T469M,NFIC:NM_205843:exon9:c.C1379T:p.T460M	.	.	.	.	.	.	4.91e-05	0	0	0	0	0.0001	0	0	0.0001	.	0.0001	.	.	rs370906966	.	.	.	.	.	.	.	.	.	.	.	.	.	.	0.03	D
spDNF 4	chr19	chr19-56249592	NLRP9	2	56249592	56249592	1	G	T	exonic	nonsynonymous SNV	no	NLRP9:NM_176820:exon1:c.C149A:p.A50D	0.0024	0.0068	0.0043	.	.	.	0.0009	0.008	0.001	0	0	0.0002	0.0022	0	0.0021	0.0057	0.0002	0.011	.	rs143301793	.	.	.	.	.	.	.	.	.	.	.	.	.	.	0	D
spDNF 7	chr19	chr19-56223314	NLRP9	2	56223314	56223314	1	G	A	exonic	nonsynonymous SNV	no	NLRP9:NM_176820:exon8:c.C2695T:p.R899C	0.002	.	0.0043	.	0.007	.	0.0064	0.0018	0.0033	0	0.0096	0.0091	0.0057	0.0026	0.009	0.0018	0.013	.	.	rs148511077	.	.	.	.	.	.	.	.	.	.	.	.	.	.	0.04	D
spDNF 2	chr10	chr10-96093965	NOC3L	2	96093965	96093965	1	A	G	exonic	nonsynonymous SNV	no	NOC3L:NM_022451:exon21:c.T2372C:p.F791S	0.002	.	0.0058	.	0.006	.	0.0031	0.0007	0.0029	0	0.0012	0.0048	0	0.0003	0.0039	0.0005	0.0057	.	0.0082	rs142805936	.	.	.	.	.	.	.	.	.	.	.	.	.	.	0.01	D
NF1-4	chr10	chr10-96121511	NOC3L	2	96121511	96121511	1	C	T	exonic	nonsynonymous SNV	no	NOC3L:NM_022451:exon2:c.G128A:p.R43Q	0.0036	0.012	0.0029	.	.	.	0.0009	0.0094	0.0004	0	0	3e-05	0.0022	0	0.0029	0.0084	0.0001	.	.	rs77771649	.	.	.	.	.	.	.	.	.	.	.	.	.	.	0.03	D
spDNF 7	chr7	chr7-151074223	NUB1	2	151074223	151074223	1	T	G	exonic	nonsynonymous SNV	no	NUB1:NM_001243351:exon15:c.T1832G:p.L611R,NUB1:NM_016118:exon15:c.T1790G:p.L597R	.	.	.	.	.	.	0.0002	0.0002	0	0	0	0.0002	0	0.0001	0.0002	0.0003	0.0001	.	.	rs369047105	.	.	.	.	.	.	.	.	.	.	.	.	.	.	0	D
NF1-2	chr7	chr7-151042447	NUB1	2	151042447	151042447	1	G	T	exonic	nonsynonymous SNV	no	NUB1:NM_001243351:exon2:c.G84T:p.K28N,NUB1:NM_016118:exon2:c.G84T:p.K28N	0.0032	0.0008	0.0043	.	0.0099	0.002	0.008	0.002	0.0049	0	0.0142	0.0108	0.006	0.0044	0.0079	0.0003	0.011	.	.	rs61734185	.	.	.	.	.	.	.	.	.	.	.	.	.	.	0.02	D
spDNF 10	chr1	chr1-228464267	OBSCN	2	228464267	228464267	1	G	T	exonic	nonsynonymous SNV	no	OBSCN:NM_001098623:exon22:c.G6337T:p.G2113C,OBSCN:NM_052843:exon22:c.G6337T:p.G2113C,OBSCN:NM_001271223:exon26:c.G7462T:p.G2488C	0.005	0.019	.	.	.	.	0.0016	0.0193	0.0004	0	0	0	0	0	0.0059	0.018	.	0.011	.	rs74623201	.	.	.	.	.	.	.	.	.	.	.	.	.	.	0	D
spDNF 8	chr1	chr1-228434276	OBSCN	2	228434276	228434276	1	C	T	exonic	nonsynonymous SNV	no	OBSCN:NM_001098623:exon13:c.C3805T:p.R1269W,OBSCN:NM_052843:exon13:c.C3805T:p.R1269W,OBSCN:NM_001271223:exon14:c.C4081T:p.R1361W	.	.	.	.	.	.	0.0001	0.0001	0.0003	0	0	0.0002	0.0011	6.06e-05	0.0002	.	0.0002	.	.	rs200250762	.	.	.	.	.	.	.	.	.	.	.	.	.	.	0.02	D
NF1-4	chr3	chr3-9792107	OGG1	2	9792107	9792107	2	G	A	exonic	nonsynonymous SNV	no	OGG1:NM_002542:exon1:c.G137A:p.R46Q,OGG1:NM_016819:exon1:c.G137A:p.R46Q,OGG1:NM_016820:exon1:c.G137A:p.R46Q,OGG1:NM_016821:exon1:c.G137A:p.R46Q,OGG1:NM_016826:exon1:c.G137A:p.R46Q,OGG1:NM_016827:exon1:c.G137A:p.R46Q,OGG1:NM_016828:exon1:c.G137A:p.R46Q,OGG1:NM_016829:exon1:c.G137A:p.R46Q	0.0006	.	0.0014	.	0.002	.	0.0021	0.0004	0.0013	0	0.0011	0.0032	0.0045	0.0003	0.0022	0.0005	0.003	.	.	rs104893751	.	.	pathogenic	Clear_cell_carcinoma_of_kidney	single	RCV000008040.3	MedGen:SNOMED_CT:SNOMED_CT	C0279702:188251003:254915003	.	.	.	.	.	.	0	D
NF1-5	chr3	chr3-9792107	OGG1	2	9792107	9792107	2	G	A	exonic	nonsynonymous SNV	no	OGG1:NM_002542:exon1:c.G137A:p.R46Q,OGG1:NM_016819:exon1:c.G137A:p.R46Q,OGG1:NM_016820:exon1:c.G137A:p.R46Q,OGG1:NM_016821:exon1:c.G137A:p.R46Q,OGG1:NM_016826:exon1:c.G137A:p.R46Q,OGG1:NM_016827:exon1:c.G137A:p.R46Q,OGG1:NM_016828:exon1:c.G137A:p.R46Q,OGG1:NM_016829:exon1:c.G137A:p.R46Q	0.0006	.	0.0014	.	0.002	.	0.0021	0.0004	0.0013	0	0.0011	0.0032	0.0045	0.0003	0.0022	0.0005	0.003	.	.	rs104893751	.	.	pathogenic	Clear_cell_carcinoma_of_kidney	single	RCV000008040.3	MedGen:SNOMED_CT:SNOMED_CT	C0279702:188251003:254915003	.	.	.	.	.	.	0	D
spDNF 10	chr1	chr1-248367235	OR2M3	2	248367235	248367235	1	T	A	exonic	nonsynonymous SNV	no	OR2M3:NM_001004689:exon1:c.T866A:p.I289N	0.0076	0.028	0.0014	.	.	.	0.0023	0.0249	0.0006	0	0	8.99e-05	0.0011	0	0.0077	0.022	0.0001	.	.	rs144171858	.	.	.	.	.	.	.	.	.	.	.	.	.	.	0	D
spDNF 7	chr1	chr1-248367306	OR2M3	2	248367306	248367306	1	T	A	exonic	stoploss	no	OR2M3:NM_001004689:exon1:c.T937A:p.X313R	0.002	.	0.0014	0.002	0.007	.	0.0034	0.001	0.0012	0.0001	0.0012	0.0057	0.0011	0	0.0052	0.0025	0.0066	.	0.0082	rs41304018	.	.	.	.	.	.	.	.	.	.	.	.	.	.	.	.
spDNF 10	chr11	chr11-55110804	OR4A16	2	55110804	55110804	2	T	C	exonic	nonsynonymous SNV	no	OR4A16:NM_001005274:exon1:c.T128C:p.I43T	0.0098	0.015	0.01	.	0.015	0.0072	0.0028	0.0025	0.0014	0	0.0044	0.0034	0.0022	0.0024	.	.	.	.	.	rs202202418	.	.	.	.	.	.	.	.	.	.	.	.	.	.	0.04	D
spDNF 7	chr11	chr11-55110804	OR4A16	2	55110804	55110804	2	T	C	exonic	nonsynonymous SNV	no	OR4A16:NM_001005274:exon1:c.T128C:p.I43T	0.0098	0.015	0.01	.	0.015	0.0072	0.0028	0.0025	0.0014	0	0.0044	0.0034	0.0022	0.0024	.	.	.	.	.	rs202202418	.	.	.	.	.	.	.	.	.	.	.	.	.	.	0.04	D
NF1-5	chr17	chr17-56232898	OR4D1	2	56232898	56232898	1	G	T	exonic	nonsynonymous SNV	no	OR4D1:NM_012374:exon1:c.G384T:p.Q128H	0.0002	.	.	.	0.001	.	9.1e-05	0	0	0	0	0.0002	0	0	0.0002	.	0.0002	.	.	rs138255750	.	.	.	.	.	.	.	.	.	.	.	.	.	.	0	D
NF1-6	chr17	chr17-56233164	OR4D1	2	56233164	56233164	1	C	T	exonic	nonsynonymous SNV	no	OR4D1:NM_012374:exon1:c.C650T:p.S217F	0.0042	0.015	0.0014	.	.	.	0.0009	0.01	0.0004	0	0	1.5e-05	0	0	0.0031	0.0091	.	.	.	rs28602491	.	.	.	.	.	.	.	.	.	.	.	.	.	.	0	D
NF1-4	chr11	chr11-123810847	OR4D5	2	123810847	123810847	1	A	T	exonic	nonsynonymous SNV	no	OR4D5:NM_001001965:exon1:c.A524T:p.D175V	0.0018	0.0061	0.0014	.	.	.	0.0005	0.0051	0.0003	0	0	0	0	6.06e-05	0.0015	0.0043	.	.	.	rs142085712	.	.	.	.	.	.	.	.	.	.	.	.	.	.	0	D
NF1-6	chr11	chr11-123810745	OR4D5	2	123810745	123810745	1	G	T	exonic	nonsynonymous SNV	no	OR4D5:NM_001001965:exon1:c.G422T:p.C141F	0.007	0.023	0.0058	.	.	.	0.0024	0.0243	0.0019	0	0	0.0002	0.0011	6.19e-05	0.0092	0.026	0.0007	.	0.016	rs116430791	.	.	.	.	.	.	.	.	.	.	.	.	.	.	0	D
spDNF 8	chr17	chr17-72931898	OTOP3	2	72931898	72931898	1	T	C	exonic	nonsynonymous SNV	no	OTOP3:NM_178233:exon1:c.T2C:p.M1T	0.0004	.	.	.	0.002	.	0.0059	0	0.0074	0	0	0.0065	0	0.0075	0.0028	0.0006	0.004	0.011	.	rs368367098	.	.	.	.	.	.	.	.	.	.	.	.	.	.	0	D
NF1-6	chr17	chr17-72937718	OTOP3	2	72937718	72937718	1	G	T	exonic	nonsynonymous SNV	no	OTOP3:NM_001272005:exon2:c.G250T:p.G84C,OTOP3:NM_178233:exon2:c.G304T:p.G102C	0.0004	0.0015	.	.	.	.	4.99e-05	0.0006	0	0	0	0	0	0	0.0002	0.0007	.	0.011	.	rs140192320	COSM984203	1(endometrium)	.	.	.	.	.	.	.	.	.	.	.	.	0	D
spDNF 5	chr1	chr1-40235432	OXCT2	2	40235432	40235432	1	G	A	exonic	nonsynonymous SNV	no	OXCT2:NM_022120:exon1:c.C1496T:p.T499M	.	.	.	.	.	.	0.0036	0.0382	0.0012	0.0001	0	0.0006	0	6.72e-05	.	.	.	.	.	rs141193829	.	.	.	.	.	.	.	.	.	.	.	.	.	.	0	D
NF1-6	chr1	chr1-40235688	OXCT2	2	40235688	40235688	1	C	T	exonic	nonsynonymous SNV	no	OXCT2:NM_022120:exon1:c.G1240A:p.G414S	0.0036	0.014	.	.	.	.	0.0017	0.0168	0	0	0	0	0.0085	0	0.0023	0.007	.	.	.	rs372338435	.	.	.	.	.	.	.	.	.	.	.	.	.	.	0	D
spDNF 3	chr4	chr4-95578650	PDLIM5	2	95578650	95578650	2	C	T	exonic	nonsynonymous SNV	no	PDLIM5:NM_001256425:exon10:c.C562T:p.R188W,PDLIM5:NM_001256428:exon10:c.C1171T:p.R391W,PDLIM5:NM_001011513:exon11:c.C1210T:p.R404W,PDLIM5:NM_006457:exon11:c.C1537T:p.R513W,PDLIM5:NM_001256427:exon12:c.C1228T:p.R410W,PDLIM5:NM_001256426:exon15:c.C1624T:p.R542W	0.0006	0.0008	0.0029	.	.	.	0.0027	0.0007	0.0011	0	0.0006	0.0045	0.0022	0.0002	0.0034	.	0.0051	0.011	.	rs148939806	COSM109743	1(skin)	untested	Malignant_melanoma	not	RCV000061074.2	MedGen:SNOMED_CT	C0025202:2092003	.	.	.	.	.	.	0.03	D
NF1-6	chr4	chr4-95578650	PDLIM5	2	95578650	95578650	2	C	T	exonic	nonsynonymous SNV	no	PDLIM5:NM_001256425:exon10:c.C562T:p.R188W,PDLIM5:NM_001256428:exon10:c.C1171T:p.R391W,PDLIM5:NM_001011513:exon11:c.C1210T:p.R404W,PDLIM5:NM_006457:exon11:c.C1537T:p.R513W,PDLIM5:NM_001256427:exon12:c.C1228T:p.R410W,PDLIM5:NM_001256426:exon15:c.C1624T:p.R542W	0.0006	0.0008	0.0029	.	.	.	0.0027	0.0007	0.0011	0	0.0006	0.0045	0.0022	0.0002	0.0034	.	0.0051	0.011	.	rs148939806	COSM109743	1(skin)	untested	Malignant_melanoma	not	RCV000061074.2	MedGen:SNOMED_CT	C0025202:2092003	.	.	.	.	.	.	0.03	D
NF1-2	chr5	chr5-32088875	PDZD2	2	32088875	32088875	2	A	T	exonic	nonsynonymous SNV	no	PDZD2:NM_178140:exon19:c.A5321T:p.N1774I	0.0006	.	.	.	0.003	.	0.0018	0.0003	0.0002	0	0	0.0031	0	0	0.0025	0.0007	0.0034	.	0.016	rs144348519	.	.	.	.	.	.	.	.	.	.	.	.	.	.	0	D
NF1-6	chr5	chr5-32088875	PDZD2	2	32088875	32088875	2	A	T	exonic	nonsynonymous SNV	no	PDZD2:NM_178140:exon19:c.A5321T:p.N1774I	0.0006	.	.	.	0.003	.	0.0018	0.0003	0.0002	0	0	0.0031	0	0	0.0025	0.0007	0.0034	.	0.016	rs144348519	.	.	.	.	.	.	.	.	.	.	.	.	.	.	0	D
DNF 1	chr15	chr15-40594486	PLCB2	2	40594486	40594486	1	G	A	exonic	nonsynonymous SNV	no	PLCB2:NM_001284297:exon5:c.C437T:p.T146I,PLCB2:NM_001284298:exon5:c.C437T:p.T146I,PLCB2:NM_001284299:exon5:c.C437T:p.T146I,PLCB2:NM_004573:exon5:c.C437T:p.T146I	.	.	.	.	.	.	7.48e-05	0	0	0	0.0002	0.0001	0	0	0.0002	.	0.0002	.	.	rs201429769	.	.	.	.	.	.	.	.	.	.	.	.	.	.	0.04	D
spDNF 3	chr15	chr15-40591092	PLCB2	2	40591092	40591092	1	G	A	exonic	nonsynonymous SNV	no	PLCB2:NM_001284297:exon9:c.C757T:p.R253W,PLCB2:NM_001284298:exon9:c.C757T:p.R253W,PLCB2:NM_004573:exon9:c.C757T:p.R253W	0.0004	.	.	.	0.002	.	0.0007	0.0002	8.65e-05	0	0.0011	0.0012	0	0	0.0004	0.0002	0.0005	.	.	rs200412140	.	.	.	.	.	.	.	.	.	.	.	.	.	.	0	D
spDNF 5	chr2	chr2-208842154	PLEKHM3	2	208842154	208842154	2	G	A	exonic	nonsynonymous SNV	no	PLEKHM3:NM_001080475:exon3:c.C767T:p.T256M	0.0006	.	.	.	0.003	.	0.0009	0.0006	0.0002	0	0	0.0011	0.0011	0.0013	0.0015	0.0008	0.0019	.	.	rs71418661	.	.	.	.	.	.	.	.	.	.	.	.	.	.	0.05	D
spDNF 7	chr2	chr2-208842154	PLEKHM3	2	208842154	208842154	2	G	A	exonic	nonsynonymous SNV	no	PLEKHM3:NM_001080475:exon3:c.C767T:p.T256M	0.0006	.	.	.	0.003	.	0.0009	0.0006	0.0002	0	0	0.0011	0.0011	0.0013	0.0015	0.0008	0.0019	.	.	rs71418661	.	.	.	.	.	.	.	.	.	.	.	.	.	.	0.05	D
NF1-2	chr12	chr12-94692478	PLXNC1	2	94692478	94692478	2	T	A	exonic	nonsynonymous SNV	no	PLXNC1:NM_005761:exon27:c.T4145A:p.F1382Y	0.0018	.	.	.	0.004	0.0051	0.0063	0.0009	0.0014	0	0.0056	0.0089	0.0055	0.0061	0.0068	0.002	0.0092	.	0.0082	rs115408156	.	.	.	.	.	.	.	.	.	.	.	.	.	.	0	D
NF1-7	chr12	chr12-94692478	PLXNC1	2	94692478	94692478	2	T	A	exonic	nonsynonymous SNV	no	PLXNC1:NM_005761:exon27:c.T4145A:p.F1382Y	0.0018	.	.	.	0.004	0.0051	0.0063	0.0009	0.0014	0	0.0056	0.0089	0.0055	0.0061	0.0068	0.002	0.0092	.	0.0082	rs115408156	.	.	.	.	.	.	.	.	.	.	.	.	.	.	0	D
spDNF 10	chr15	chr15-74327900	PML	2	74327900	74327900	1	G	A	exonic	nonsynonymous SNV	no	PML:NM_033250:exon7:c.G1954A:p.G652R,PML:NM_033239:exon8:c.G2098A:p.G700R	0.0006	0.0023	.	.	.	.	0.0004	0.0045	0.0003	0	0	1.52e-05	0	0	0.0019	0.0057	.	0.011	.	rs148636537	.	.	.	.	.	.	.	.	.	.	.	.	.	.	0	D
NF1-4	chr15	chr15-74327819	PML	2	74327819	74327819	1	C	T	exonic	nonsynonymous SNV	no	PML:NM_033250:exon7:c.C1873T:p.R625C,PML:NM_033239:exon8:c.C2017T:p.R673C	0.0058	0.022	.	.	.	.	0.0025	0.0269	0.0008	0	0	0.0001	0.0033	0	0.0096	0.028	.	0.022	0.0082	rs75056290	.	.	.	.	.	.	.	.	.	.	.	.	.	.	0	D
spDNF 7	chr19	chr19-287703	PPAP2C	2	287703	287703	1	G	A	exonic	nonsynonymous SNV	no	PPAP2C:NM_003712:exon3:c.C253T:p.R85C,PPAP2C:NM_177526:exon3:c.C85T:p.R29C,PPAP2C:NM_177543:exon3:c.C316T:p.R106C	0.0032	.	0.0043	.	0.011	0.002	0.0055	0.0012	0.0011	0	0.0083	0.0075	0.01	0.0048	0.0053	0.0011	0.0074	.	0.025	rs61745392	.	.	.	.	.	.	.	.	.	.	.	.	.	.	0.02	D
NF1-3	chr19	chr19-281468	PPAP2C	2	281468	281468	1	G	A	exonic	nonsynonymous SNV	no	PPAP2C:NM_003712:exon6:c.C787T:p.R263W,PPAP2C:NM_177526:exon6:c.C619T:p.R207W,PPAP2C:NM_177543:exon6:c.C850T:p.R284W	0.0018	0.0008	0.0029	.	0.006	.	0.004	0.001	0.0012	0	0.0018	0.0064	0.0025	0	0.0039	0.0014	0.0052	.	.	rs34708574	.	.	.	.	.	.	.	.	.	.	.	.	.	.	0	D
DNF 1	chr12	chr12-11083273	PRH2	2	11083273	11083273	2	C	T	exonic	nonsynonymous SNV	no	PRH2:NM_001110213:exon3:c.C113T:p.S38F,PRH2:NM_005042:exon3:c.C113T:p.S38F	0.0008	.	.	.	0.002	0.002	0.0024	0.0007	0.001	0	0.0006	0.0036	0.0022	0.0016	0.0035	0.0005	0.005	.	0.0082	rs144338775	.	.	.	.	.	.	.	.	.	.	.	.	.	.	0	D
spDNF 3	chr12	chr12-11083273	PRH2	2	11083273	11083273	2	C	T	exonic	nonsynonymous SNV	no	PRH2:NM_001110213:exon3:c.C113T:p.S38F,PRH2:NM_005042:exon3:c.C113T:p.S38F	0.0008	.	.	.	0.002	0.002	0.0024	0.0007	0.001	0	0.0006	0.0036	0.0022	0.0016	0.0035	0.0005	0.005	.	0.0082	rs144338775	.	.	.	.	.	.	.	.	.	.	.	.	.	.	0	D
spDNF 5	chr9	chr9-96860136	PTPDC1	2	96860136	96860136	1	C	T	exonic	nonsynonymous SNV	no	PTPDC1:NM_001253829:exon6:c.C1288T:p.R430W,PTPDC1:NM_152422:exon6:c.C1282T:p.R428W,PTPDC1:NM_001253830:exon7:c.C1126T:p.R376W,PTPDC1:NM_177995:exon7:c.C1126T:p.R376W	0.0002	.	.	.	0.001	.	0.0001	0	8.64e-05	0	0	0.0002	0	0	0.0002	.	0.0003	.	.	rs142408898	COSM263157;COSM263158	2(large_intestine)	.	.	.	.	.	.	.	.	.	.	.	.	0	D
NF1-1	chr9	chr9-96857731	PTPDC1	2	96857731	96857731	1	G	C	exonic	nonsynonymous SNV	no	PTPDC1:NM_001253829:exon5:c.G749C:p.R250P,PTPDC1:NM_152422:exon5:c.G743C:p.R248P,PTPDC1:NM_001253830:exon6:c.G587C:p.R196P,PTPDC1:NM_177995:exon6:c.G587C:p.R196P	0.0002	.	.	.	0.001	.	0.0004	0	8.64e-05	0.0001	0	0.0004	0.0022	0.0015	0.0005	.	0.0008	.	.	rs147113329	.	.	.	.	.	.	.	.	.	.	.	.	.	.	0	D
spDNF 10	chr12	chr12-9333687	PZP	2	9333687	9333687	1	T	-	exonic	frameshift deletion	no	PZP:NM_002864:exon15:c.1731delA:p.S577fs	.	.	.	.	.	.	0.0001	0.0016	0	0	0	0	0	0	0.0003	0.0009	.	.	.	.	.	.	.	.	.	.	.	.	.	.	.	.	.	.	.	.
NF1-4	chr12	chr12-9311119	PZP	2	9311119	9311119	1	A	G	exonic	nonsynonymous SNV	no	PZP:NM_002864:exon26:c.T3191C:p.I1064T	0.0004	0.0015	.	.	.	.	9.88e-05	0.0009	0.0002	0	0	1.5e-05	0	0	0.0002	0.0005	.	.	.	rs139101206	.	.	.	.	.	.	.	.	.	.	.	.	.	.	0	D
spDNF 10	chr8	chr8-95470511	RAD54B	2	95470511	95470511	1	C	G	exonic	nonsynonymous SNV	no	RAD54B:NM_001205262:exon3:c.G289C:p.D97H,RAD54B:NM_012415:exon3:c.G289C:p.D97H	0.0052	0.013	0.011	.	0.001	.	0.0024	0.0173	0.0037	0	0	0.0009	0.0044	6.06e-05	0.0055	0.015	0.0006	.	.	rs2919661	.	.	.	.	.	.	.	.	.	.	.	.	.	.	0	D
NF1-4	chr8	chr8-95423435	RAD54B	2	95423435	95423435	1	T	A	exonic	nonsynonymous SNV	no	RAD54B:NM_012415:exon4:c.A413T:p.H138L	.	.	.	.	.	.	8.26e-06	9.63e-05	0	0	0	0	0	0	.	.	.	.	.	.	.	.	.	.	.	.	.	.	.	.	.	.	.	.	0	D
spDNF 4	chr2	chr2-86831051	RNF103	2	86831051	86831051	1	C	A	exonic	nonsynonymous SNV	no	RNF103:NM_005667:exon4:c.G1973T:p.C658F,RNF103:NM_001198951:exon5:c.G1961T:p.C654F	0.0038	.	0.0058	.	0.0089	0.0061	0.0058	0.0009	0.003	0	0.0127	0.0056	0.0066	0.0114	0.0052	0.0016	0.0071	0.011	.	rs61760874	.	.	.	.	.	.	.	.	.	.	.	.	.	.	0.02	D
NF1-3	chr2	chr2-86850949	RNF103	2	86850949	86850949	1	C	A	exonic	nonsynonymous SNV	no	RNF103:NM_001198951:exon1:c.G37T:p.G13C
NF1-4	chr8	chr8-55538812	RP1	2	55538812	55538812	1	-	A	exonic	frameshift insertion	no	RP1:NM_006269:exon4:c.2371dupA:p.P790fs
NF1-6	chr8	chr8-55537354	RP1	2	55537354	55537354	1	G	T	exonic	nonsynonymous SNV	no	RP1:NM_006269:exon4:c.G912T:p.K304N	0.0006	0.0023	.	.	.	.	0.0001	0.0012	0	0	0	1.5e-05	0	0	0.0001	0.0002	.	.	.	rs189145468	.	.	.	.	.	.	.	.	.	.	.	.	.	.	0.01	D
spDNF 5	chr11	chr11-63487475	RTN3	2	63487475	63487475	2	G	C	exonic	nonsynonymous SNV	no	RTN3:NM_001265590:exon2:c.G1165C:p.D389H,RTN3:NM_201428:exon2:c.G1444C:p.D482H,RTN3:NM_001265589:exon3:c.G1501C:p.D501H	0.0016	0.0008	.	.	0.007	.	0.0052	0.002	0.0014	0	0.0062	0.0075	0.0022	0.0033	0.007	0.0034	0.0088	.	.	rs7936660	.	.	.	.	.	.	.	.	.	.	.	.	.	.	0.01	D
NF1-6	chr11	chr11-63487475	RTN3	2	63487475	63487475	2	G	C	exonic	nonsynonymous SNV	no	RTN3:NM_001265590:exon2:c.G1165C:p.D389H,RTN3:NM_201428:exon2:c.G1444C:p.D482H,RTN3:NM_001265589:exon3:c.G1501C:p.D501H	0.0016	0.0008	.	.	0.007	.	0.0052	0.002	0.0014	0	0.0062	0.0075	0.0022	0.0033	0.007	0.0034	0.0088	.	.	rs7936660	.	.	.	.	.	.	.	.	.	.	.	.	.	.	0.01	D
spDNF 6	chr16	chr16-23379257	SCNN1B	2	23379257	23379257	1	C	T	exonic	nonsynonymous SNV	no	SCNN1B:NM_000336:exon5:c.C857T:p.S286L	.	.	.	.	.	.	0.0002	0	0	0.0006	0	0.0002	0	0.0004	0.0002	0.0002	0.0002	.	.	rs142531781	COSM148050	1(stomach)	.	.	.	.	.	.	.	.	.	.	.	.	0	D
NF1-6	chr16	chr16-23391892	SCNN1B	2	23391892	23391892	1	C	T	exonic	nonsynonymous SNV	no	SCNN1B:NM_000336:exon13:c.C1693T:p.R565W	.	.	.	.	.	.	6.61e-05	0	0	0	0	0.0001	0	6.06e-05	.	.	.	.	.	.	.	.	.	.	.	.	.	.	.	.	.	.	.	.	0.04	D
NF1-5	chr5	chr5-115782493	SEMA6A	2	115782493	115782493	2	T	G	exonic	nonsynonymous SNV	no	SEMA6A:NM_020796:exon19:c.A2909C:p.Q970P,SEMA6A:NM_001300780:exon20:c.A2960C:p.Q987P	.	.	.	.	.	.	0.0053	0.0015	0.0021	0	0.01	0.0075	0.0042	0.0015	0.0053	0.0012	0.0073	.	.	rs200578077	.	.	.	.	.	.	.	.	.	.	.	.	.	.	0.04	D
NF1-6	chr5	chr5-115782493	SEMA6A	2	115782493	115782493	2	T	G	exonic	nonsynonymous SNV	no	SEMA6A:NM_020796:exon19:c.A2909C:p.Q970P,SEMA6A:NM_001300780:exon20:c.A2960C:p.Q987P	.	.	.	.	.	.	0.0053	0.0015	0.0021	0	0.01	0.0075	0.0042	0.0015	0.0053	0.0012	0.0073	.	.	rs200578077	.	.	.	.	.	.	.	.	.	.	.	.	.	.	0.04	D
spDNF 3	chr9	chr9-135203756	SETX	2	135203756	135203756	1	C	T	exonic	nonsynonymous SNV	no	SETX:NM_015046:exon10:c.G3229A:p.D1077N	0.0008	.	.	.	0.002	0.002	0.0011	0.0002	0.0003	0.0001	0	0.0013	0.0011	0.0022	0.0007	0.0002	0.0009	.	.	rs145097270	COSM3699493;COSM3699492	1(large_intestine)	.	.	.	.	.	.	.	.	.	.	.	.	0	D
NF1-6	chr9	chr9-135204703	SETX	2	135204703	135204703	1	G	A	exonic	nonsynonymous SNV	no	SETX:NM_015046:exon10:c.C2282T:p.S761L	0.0004	0.0008	0.0014	.	.	.	0.0002	0.0017	8.65e-05	0	0	1.5e-05	0	0	0.0005	0.0016	.	.	.	rs200153024	.	.	.	.	.	.	.	.	.	.	.	.	.	.	0.05	D
spDNF 5	chr12	chr12-16369868	SLC15A5	2	16369868	16369868	1	G	C	exonic	nonsynonymous SNV	no	SLC15A5:NM_001170798:exon7:c.C1442G:p.T481R	.	.	.	.	.	.	.	.	.	.	.	.	.	.	.	.	.	.	.	.	.	.	.	.	.	.	.	.	.	.	.	.	.	.	0	D
spDNF 9	chr12	chr12-16347327	SLC15A5	2	16347327	16347327	1	G	T	exonic	nonsynonymous SNV	no	SLC15A5:NM_001170798:exon8:c.C1544A:p.A515E	.	.	.	.	.	.	0.0028	.	.	.	.	.	.	.	0.0048	0.0007	0.0066	.	.	rs117728539	.	.	.	.	.	.	.	.	.	.	.	.	.	.	0	D
spDNF 3	chr5	chr5-128365327	SLC27A6	2	128365327	128365327	1	A	C	exonic	nonsynonymous SNV	no	SLC27A6:NM_001017372:exon9:c.A1610C:p.D537A,SLC27A6:NM_014031:exon10:c.A1610C:p.D537A	.	.	.	.	.	.	8.36e-06	0	0	0	0	1.52e-05	0	0	.	.	.	.	.	.	.	.	.	.	.	.	.	.	.	.	.	.	.	.	.	.
NF1-7	chr5	chr5-128301891	SLC27A6	2	128301891	128301895	1	AAACT	-	exonic	frameshift deletion	no	SLC27A6:NM_001017372:exon1:c.61_65del:p.K21fs,SLC27A6:NM_014031:exon2:c.61_65del:p.K21fs	0.001	0.0008	0.0043	.	0.001	.	0.0023	0.001	0.0047	0	0.0002	0.003	0.0024	0.0003	0.002	0.0007	0.0027	.	.	rs540473562	.	.	.	.	.	.	.	.	.	.	.	.	.	.	.	.
spDNF 5	chr12	chr12-21229413	SLCO1B7	2	21229413	21229413	1	G	A	exonic	nonsynonymous SNV	no	SLCO1B7:NM_001009562:exon12:c.G1634A:p.G545E	0.007	0.0015	0.04	.	0.005	.	0.0077	0.0018	0.041	0	0.0018	0.006	0.0077	0.0015	0.0052	0.0018	0.007	.	.	rs188817665	.	.	.	.	.	.	.	.	.	.	.	.	.	.	0	D
spDNF 8	chr12	chr12-21242855	SLCO1B7	2	21242855	21242855	1	G	A	exonic	nonsynonymous SNV	no	SLCO1B7:NM_001009562:exon13:c.G1738A:p.G580S	0.0002	0.0008	.	.	.	.	0.0002	0	0.0002	0.0001	0	0.0002	0	0.0005	0.0003	.	0.0004	.	.	rs112108376	.	.	.	.	.	.	.	.	.	.	.	.	.	.	0.05	D
spDNF 5	chr5	chr5-121786403	SNCAIP	2	121786403	121786403	1	C	T	exonic	nonsynonymous SNV	no	SNCAIP:NM_001242935:exon8:c.C763T:p.R255C,SNCAIP:NM_005460:exon10:c.C1861T:p.R621C	0.0012	.	0.0029	.	0.004	.	0.0036	0.0004	0.0011	0	0.006	0.0057	0.0033	0.0001	0.0042	0.0009	0.0058	.	.	rs28937592	COSM247492;COSM247491	1(endometrium);1(prostate)	unknown	Parkinson's_disease	single	RCV000006451.1	GeneReviews:MedGen:OMIM:SNOMED_CT	NBK1223:C0030567:168600:49049000	.	.	.	.	.	.	0	D
NF1-4	chr5	chr5-121799193	SNCAIP	2	121799193	121799193	1	G	C	exonic	nonsynonymous SNV	no	SNCAIP:NM_001242935:exon10:c.G1735C:p.D579H	0.0018	0.0068	.	.	.	.	0.0005	0.0058	0	0	0	0	0	0	0.0012	0.0036	.	0.022	.	rs116153471	.	.	.	.	.	.	.	.	.	.	.	.	.	.	0	D
spDNF 3	chr12	chr12-53515144	SOAT2	2	53515144	53515144	1	C	T	exonic	nonsynonymous SNV	no	SOAT2:NM_003578:exon12:c.C1195T:p.H399Y	.	.	.	.	.	.	1.65e-05	0	0	0	0	3e-05	0	0	.	.	.	.	.	.	.	.	.	.	.	.	.	.	.	.	.	.	.	.	0	D
NF1-6	chr12	chr12-53512687	SOAT2	2	53512687	53512687	1	A	T	exonic	nonsynonymous SNV	no	SOAT2:NM_003578:exon9:c.A877T:p.R293W	.	.	.	.	.	.	1.65e-05	0	0	0	0	3e-05	0	0	0.0001	.	0.0001	.	.	rs150509072	.	.	.	.	.	.	.	.	.	.	.	.	.	.	0	D
NF1-4	chr5	chr5-35814609	SPEF2	2	35814609	35814609	1	G	T	exonic	nonsynonymous SNV	no	SPEF2:NM_024867:exon37:c.G5423T:p.S1808I	0.0048	0.017	0.0029	.	.	.	0.001	0.0116	0.0008	0	0	6.08e-05	0	0.0001	0.0033	0.01	0.0001	.	.	rs141994604	.	.	.	.	.	.	.	.	.	.	.	.	.	.	0.01	D
NF1-7	chr5	chr5-35646784	SPEF2	2	35646784	35646784	1	A	G	exonic	nonsynonymous SNV	no	SPEF2:NM_024867:exon5:c.A601G:p.R201G,SPEF2:NM_144722:exon5:c.A601G:p.R201G	0.0088	0.0008	0.0043	0.001	0.007	0.033	0.0089	0.0011	0.0049	0.0003	0.0018	0.0066	0.0122	0.0331	0.0058	0.002	0.0077	.	0.016	rs80010329	COSM4159852;COSM4159851	1(thyroid)	.	.	.	.	.	.	.	.	.	.	.	.	0.03	D
spDNF 7	chr15	chr15-42957491	STARD9	2	42957491	42957491	1	T	C	exonic	nonsynonymous SNV	no	STARD9:NM_020759:exon14:c.T1217C:p.I406T	.	.	.	.	.	.	.	.	.	.	.	.	.	.	.	.	.	.	.	rs577186934	.	.	.	.	.	.	.	.	.	.	.	.	.	.	0	D
NF1-7	chr15	chr15-42973801	STARD9	2	42973801	42973801	1	A	-	exonic	frameshift deletion	no	STARD9:NM_020759:exon21:c.2056delA:p.I686fs
spDNF 8	chr6	chr6-158492660	SYNJ2	2	158492660	158492660	2	C	T	exonic	nonsynonymous SNV	no	SYNJ2:NM_001178088:exon14:c.C1256T:p.T419M,SYNJ2:NM_003898:exon15:c.C1967T:p.T656M	0.0018	0.0008	0.0043	.	0.005	.	0.0041	0.0015	0.002	0	0.003	0.0063	0.0022	0.0009	0.0039	0.002	0.0049	.	0.0082	rs146694394	.	.	.	.	.	.	.	.	.	.	.	.	.	.	0	D
NF1-3	chr6	chr6-158492660	SYNJ2	2	158492660	158492660	2	C	T	exonic	nonsynonymous SNV	no	SYNJ2:NM_001178088:exon14:c.C1256T:p.T419M,SYNJ2:NM_003898:exon15:c.C1967T:p.T656M	0.0018	0.0008	0.0043	.	0.005	.	0.0041	0.0015	0.002	0	0.003	0.0063	0.0022	0.0009	0.0039	0.002	0.0049	.	0.0082	rs146694394	.	.	.	.	.	.	.	.	.	.	.	.	.	.	0	D
spDNF 2	chr7	chr7-47331594	TNS3	2	47331594	47331594	1	G	A	exonic	nonsynonymous SNV	no	TNS3:NM_022748:exon27:c.C3887T:p.T1296M	0.0018	.	0.0043	.	0.006	.	0.0046	0.0012	0.002	0	0.0079	0.007	0.0011	0	0.0063	0.0016	0.0084	.	0.0082	rs41280696	.	.	.	.	.	.	.	.	.	.	.	.	.	.	0.02	D
spDNF 4	chr7	chr7-47453590	TNS3	2	47453590	47453590	1	G	A	exonic	nonsynonymous SNV	no	TNS3:NM_022748:exon12:c.C592T:p.R198W	.	.	.	.	.	.	1.66e-05	0	0	0	0	1.51e-05	0	6.07e-05	.	.	.	.	.	.	.	.	.	.	.	.	.	.	.	.	.	.	.	.	0.03	D
spDNF 5	chr3	chr3-188956641	TPRG1	2	188956641	188956641	2	G	T	exonic	nonsynonymous SNV	no	TPRG1:NM_198485:exon4:c.G422T:p.S141I	0.0016	0.0008	.	.	0.007	.	0.0043	0.0019	0.0011	0	0.002	0.0068	0.0022	0.001	0.0062	0.0023	0.0081	.	0.0082	rs141343232	.	.	.	.	.	.	.	.	.	.	.	.	.	.	0	D
NF1-5	chr3	chr3-188956641	TPRG1	2	188956641	188956641	2	G	T	exonic	nonsynonymous SNV	no	TPRG1:NM_198485:exon4:c.G422T:p.S141I	0.0016	0.0008	.	.	0.007	.	0.0043	0.0019	0.0011	0	0.002	0.0068	0.0022	0.001	0.0062	0.0023	0.0081	.	0.0082	rs141343232	.	.	.	.	.	.	.	.	.	.	.	.	.	.	0	D
spDNF 3	chr17	chr17-15406442	TVP23C	2	15406442	15406442	2	G	C	exonic	nonsynonymous SNV	no	TVP23C:NM_145301:exon6:c.C567G:p.C189W	0.0066	0.0008	0.017	.	0.02	.	0.01	0.0038	0.0166	0	0.0018	0.014	0.0117	0.0024	0.0075	0.002	0.01	0.011	.	rs139005045	.	.	.	.	.	.	.	.	.	.	.	.	.	.	0	D
spDNF 5	chr17	chr17-15406442	TVP23C	2	15406442	15406442	2	G	C	exonic	nonsynonymous SNV	no	TVP23C:NM_145301:exon6:c.C567G:p.C189W	0.0066	0.0008	0.017	.	0.02	.	0.01	0.0038	0.0166	0	0.0018	0.014	0.0117	0.0024	0.0075	0.002	0.01	0.011	.	rs139005045	.	.	.	.	.	.	.	.	.	.	.	.	.	.	0	D
DNF 1	chr21	chr21-33691527	URB1	2	33691527	33691527	1	C	T	exonic	nonsynonymous SNV	no	URB1:NM_014825:exon36:c.G5792A:p.R1931K	0.0024	.	0.0029	.	0.007	0.0031	0.0099	0.0043	0.0133	0	0	0.0162	0.017	0.0058	.	.	.	.	.	rs183045720	.	.	.	.	.	.	.	.	.	.	.	.	.	.	.	.
spDNF 3	chr21	chr21-33727290	URB1	2	33727290	33727290	1	A	T	exonic	nonsynonymous SNV	no	URB1:NM_014825:exon17:c.T2123A:p.V708E	.	.	.	.	.	.	.	.	.	.	.	.	.	.	.	.	.	.	.	.	.	.	.	.	.	.	.	.	.	.	.	.	.	.	0.01	D
NF1-2	chr6	chr6-144811319	UTRN	2	144811319	144811319	2	A	G	exonic	nonsynonymous SNV	no	UTRN:NM_007124:exon30:c.A4247G:p.Q1416R	0.0046	.	0.0072	0.001	0.016	0.001	0.0076	0.0013	0.0065	0	0.0109	0.0108	0.011	0.0022	0.0058	0.0011	0.0083	0.011	0.0082	rs77066116	.	.	.	.	.	.	.	.	.	.	.	.	.	.	0.04	D
NF1-3	chr6	chr6-144811319	UTRN	2	144811319	144811319	2	A	G	exonic	nonsynonymous SNV	no	UTRN:NM_007124:exon30:c.A4247G:p.Q1416R	0.0046	.	0.0072	0.001	0.016	0.001	0.0076	0.0013	0.0065	0	0.0109	0.0108	0.011	0.0022	0.0058	0.0011	0.0083	0.011	0.0082	rs77066116	.	.	.	.	.	.	.	.	.	.	.	.	.	.	0.04	D
spDNF 7	chr1	chr1-12378274	VPS13D	2	12378274	12378274	1	C	T	exonic	nonsynonymous SNV	no	VPS13D:NM_015378:exon31:c.C7294T:p.R2432C,VPS13D:NM_018156:exon31:c.C7294T:p.R2432C	0.0016	.	0.0014	.	0.006	0.001	0.0021	0.0007	0.0003	0	0.0021	0.0029	0.0022	0.0024	0.0032	0.0007	0.0044	.	.	rs150598243	.	.	untested	Malignant_melanoma	not	RCV000064059.2	MedGen:SNOMED_CT	C0025202:2092003	.	.	.	.	.	.	0.05	D
NF1-4	chr1	chr1-12368568	VPS13D	2	12368568	12368568	1	G	T	exonic	stopgain	no	VPS13D:NM_015378:exon27:c.G6520T:p.E2174X,VPS13D:NM_018156:exon27:c.G6520T:p.E2174X	.	.	.	.	.	.	.	.	.	.	.	.	.	.	.	.	.	.	.	.	.	.	.	.	.	.	.	.	.	.	.	.	.	.	.	.
spDNF 7	chr2	chr2-168104863	XIRP2	2	168104863	168104863	1	-	A	exonic	frameshift insertion	no	XIRP2:NM_001199144:exon7:c.6296dupA:p.E2099fs,XIRP2:NM_152381:exon9:c.6962dupA:p.E2321fs	.	.	.	.	.	.	0.0013	0.0013	0.0002	0	0.0003	0.0018	0	0.0013	0.0021	0.0025	0.0019	.	.	rs553644411	COSM1400946	1(large_intestine)	.	.	.	.	.	.	.	.	.	.	.	.	.	.
NF1-3	chr2	chr2-168102971	XIRP2	2	168102971	168102971	1	C	T	exonic	nonsynonymous SNV	no	XIRP2:NM_001199144:exon7:c.C4403T:p.T1468I,XIRP2:NM_152381:exon9:c.C5069T:p.T1690I	0.0004	.	.	.	0.002	.	0.0025	0.0005	0.0023	0	0.0033	0.0035	0.0033	0.0007	0.0031	0.0008	0.0042	.	.	rs184983098	.	.	.	.	.	.	.	.	.	.	.	.	.	.	0.05	D
spDNF 2	chr3	chr3-15116128	ZFYVE20	2	15116128	15116128	1	C	T	exonic	nonsynonymous SNV	no	ZFYVE20:NM_001302378:exon13:c.G1516A:p.E506K,ZFYVE20:NM_022340:exon14:c.G1516A:p.E506K	.	.	.	.	.	.	8.24e-06	0	0	0	0	0	0	6.06e-05	.	.	.	.	.	.	.	.	.	.	.	.	.	.	.	.	.	.	.	.	0.01	D
spDNF 5	chr3	chr3-15137528	ZFYVE20	2	15137528	15137528	1	C	G	exonic	nonsynonymous SNV	no	ZFYVE20:NM_001302378:exon3:c.G100C:p.E34Q,ZFYVE20:NM_022340:exon4:c.G100C:p.E34Q	0.0002	.	.	.	0.001	.	0.0006	0.0006	8.64e-05	0	0.0005	0.0008	0.0011	0.0002	0.0006	.	0.0009	.	0.0082	rs141479781	.	.	.	.	.	.	.	.	.	.	.	.	.	.	0.03	D
spDNF 5	chr7	chr7-44807193	ZMIZ2	2	44807193	44807193	1	G	A	exonic	nonsynonymous SNV	no	ZMIZ2:NM_174929:exon17:c.G2656A:p.D886N,ZMIZ2:NM_001300959:exon18:c.G2560A:p.D854N,ZMIZ2:NM_031449:exon19:c.G2734A:p.D912N	.	.	.	.	.	.	8.3e-06	0	0	0.0001	0	0	0	0	.	.	.	.	.	.	.	.	.	.	.	.	.	.	.	.	.	.	.	.	0	D
NF1-1	chr7	chr7-44805814	ZMIZ2	2	44805814	44805814	1	C	T	exonic	nonsynonymous SNV	no	ZMIZ2:NM_174929:exon15:c.C2216T:p.T739M,ZMIZ2:NM_001300959:exon16:c.C2120T:p.T707M,ZMIZ2:NM_031449:exon17:c.C2294T:p.T765M	0.0018	.	0.0043	.	0.006	.	0.004	0.0007	0.0017	0	0.0006	0.0065	0.0023	0.0004	0.0032	0.001	0.0042	.	.	rs145522270	.	.	.	.	.	.	.	.	.	.	.	.	.	.	0.04	D
spDNF 6	chr8	chr8-144732488	ZNF623	2	144732488	144732488	1	A	T	exonic	nonsynonymous SNV	no	ZNF623:NM_014789:exon1:c.A446T:p.K149I,ZNF623:NM_001082480:exon2:c.A326T:p.K109I,ZNF623:NM_001261843:exon2:c.A326T:p.K109I	0.0018	.	0.0014	.	0.007	0.001	0.0043	0.0014	0.0021	0	0.0018	0.007	0.0011	0.0004	0.0055	0.0011	0.0077	.	0.0082	rs150073213	.	.	.	.	.	.	.	.	.	.	.	.	.	.	0	D
NF1-4	chr8	chr8-144732158	ZNF623	2	144732158	144732158	1	C	T	exonic	nonsynonymous SNV	no	ZNF623:NM_014789:exon1:c.C116T:p.T39M	0.001	0.003	.	.	.	0.001	0.0002	0.0023	0	0	0	1.5e-05	0	0.0001	0.0005	0.0016	.	.	.	rs139360941	.	.	.	.	.	.	.	.	.	.	.	.	.	.	0	D
spDNF 8	chr7	chr7-63726744	ZNF679	2	63726744	63726744	1	T	C	exonic	nonsynonymous SNV	no	ZNF679:NM_153363:exon5:c.T733C:p.C245R	0.0026	0.0008	0.011	.	0.002	0.002	0.0039	0.001	0.0043	0	0.0008	0.0053	0.0023	0.0029	0.005	0.0022	0.0063	.	.	rs34967493	.	.	.	.	.	.	.	.	.	.	.	.	.	.	0	D
spDNF 9	chr7	chr7-63727245	ZNF679	2	63727245	63727245	1	T	G	exonic	stoploss	no	ZNF679:NM_153363:exon5:c.T1234G:p.X412E	.	.	.	.	.	.	.	.	.	.	.	.	.	.	.	.	.	.	.	.	.	.	.	.	.	.	.	.	.	.	.	.	.	.	.	.
spDNF 6	chr16	chr16-89289583	ZNF778	2	89289583	89289583	1	G	A	exonic	nonsynonymous SNV	no	ZNF778:NM_001201407:exon4:c.G136A:p.D46N,ZNF778:NM_182531:exon4:c.G136A:p.D46N	0.002	.	0.011	.	0.002	.	0.0021	0.0009	0.003	0	0.0003	0.0028	0.0011	0.0008	0.0012	0.0009	0.0014	.	.	rs147281237	.	.	.	.	.	.	.	.	.	.	.	.	.	.	0.02	D
spDNF 8	chr16	chr16-89293423	ZNF778	2	89293423	89293423	1	C	T	exonic	nonsynonymous SNV	no	ZNF778:NM_182531:exon6:c.C643T:p.R215C,ZNF778:NM_001201407:exon7:c.C727T:p.R243C	0.003	0.0008	0.011	.	0.006	.	0.0034	0.0008	0.0131	0	0.0017	0.0032	0.0033	0.0018	0.0031	0.002	0.0037	.	.	rs149080634	.	.	.	.	.	.	.	.	.	.	.	.	.	.	0	D
spDNF 7	chr20	chr20-57767044	ZNF831	2	57767044	57767044	1	G	A	exonic	nonsynonymous SNV	no	ZNF831:NM_178457:exon1:c.G970A:p.E324K	.	.	.	.	.	.	.	.	.	.	.	.	.	.	.	.	.	.	.	.	.	.	.	.	.	.	.	.	.	.	.	.	.	.	0.01	D
NF1-7	chr20	chr20-57766673	ZNF831	2	57766673	57766673	1	C	T	exonic	nonsynonymous SNV	no	ZNF831:NM_178457:exon1:c.C599T:p.S200F	0.0012	.	0.0014	.	0.001	0.0041	0.0022	0.0012	0.0009	0.0001	0.0005	0.0032	0.0037	0.0018	0.0032	0.0017	0.004	.	.	rs201581384	.	.	.	.	.	.	.	.	.	.	.	.	.	.	0	D
spDNF 9	chr19	chr19-37239867	ZNF850	2	37239867	37239867	1	C	T	exonic	nonsynonymous SNV	no	ZNF850:NM_001267779:exon4:c.G1979A:p.R660Q,ZNF850:NM_001193552:exon5:c.G2075A:p.R692Q	.	.	.	.	.	.	0.0002	0	0	0	0	0.0002	0	0.0003	.	.	.	.	.	.	.	.	.	.	.	.	.	.	.	.	.	.	.	.	.	.
NF1-3	chr19	chr19-37241628	ZNF850	2	37241628	37241628	1	C	A	exonic	nonsynonymous SNV	no	ZNF850:NM_001267779:exon4:c.G218T:p.R73I,ZNF850:NM_001193552:exon5:c.G314T:p.R105I
spDNF 6	chr5	chr5-178459961	ZNF879	2	178459961	178459961	1	C	T	exonic	nonsynonymous SNV	no	ZNF879:NM_001136116:exon5:c.C1012T:p.H338Y	.	.	.	.	.	.	.	.	.	.	.	.	.	.	.	.	.	.	.	.	.	.	.	.	.	.	.	.	.	.	.	.	.	.	0	D
NF1-7	chr5	chr5-178459872	ZNF879	2	178459872	178459872	1	G	A	exonic	nonsynonymous SNV	no	ZNF879:NM_001136116:exon5:c.G923A:p.R308Q	.	.	.	.	.	.	7.73e-05	0	0.0015	0	0	0	0	0.0001	.	.	.	.	.	.	.	.	.	.	.	.	.	.	.	.	.	.	.	.	0.01	D
NF1-1	chr19	chr19-20044774	ZNF93	2	20044774	20044774	1	G	A	exonic	nonsynonymous SNV	no	ZNF93:NM_031218:exon4:c.G1010A:p.G337E	0.0032	.	.	.	0.006	0.01	0.0047	0.0013	0.002	0	0.0023	0.0061	0.0022	0.0069	0.0035	0.0005	0.0051	.	0.0082	rs145491369	.	.	.	.	.	.	.	.	.	.	.	.	.	.	0.03	D
NF1-1	chr19	chr19-20044928	ZNF93	2	20044928	20044928	1	G	C	exonic	nonsynonymous SNV	no	ZNF93:NM_031218:exon4:c.G1164C:p.K388N	0.0006	.	.	.	0.002	0.001	0.0005	0.0002	0.0003	0	0	0.0008	0.0011	0.0001	0.0006	.	0.0009	.	.	rs140935689	.	.	.	.	.	.	.	.	.	.	.	.	.	.	0.03	D
NF1-4	chr19	chr19-20044840	ZNF93	2	20044840	20044840	1	A	T	exonic	nonsynonymous SNV	no	ZNF93:NM_031218:exon4:c.A1076T:p.H359L	0.0002	.	0.0014	.	.	.	5.78e-05	0.0006	8.67e-05	0	0	0	0	0	0.0002	0.0005	.	.	.	rs140469996	.	.	.	.	.	.	.	.	.	.	.	.	.	.	0	D
[truncated: 36 more columns]
